# Supplementary material for: Conserved and Divergent Roles of Bcr1 and CFEM Proteins in Candida parapsilosis and Candida albicans
Source: PLoS One. 2011 Dec 1;6(12):e28151. doi: 10.1371/journal.pone.0028151 (PMC3228736; doi:10.1371/journal.pone.0028151)
Supplement: Table S1 — C. parapsilosis genes with differential expression in bcr1 deletion grown in SD +FBS. (XLS) [file pone.0028151.s002.xls]

## Sheet: Sheet1
Table S1 C. parapsilosis genes with differential expression in bcr1 deletion grown in SD +FBS.
Cpar ID	CPAG ID	CPAR2 ID	C.a Ortholog	Gene Name	logFC1	logFC2	Pvalue1	Pvalue2	Regulation	Description
cpar1325	CPAG_02387	CPAR2_402910		CFEM2	-3.92	-2.98	9.83e-15	1.25e-10	DOWN	Member of CFEM family
cpar1326	CPAG_02388	CPAR2_402900		CFEM3	-3.74	-3.7	9.5e-13	1.56e-12	DOWN	Member of CFEM family
cpar2874	CPAG_00622	CPAR2_300120		CFEM6	-2.56	-2.48	6.77e-11	5.72e-10	DOWN	Member of CFEM family
cpar5375	CPAG_01121	CPAR2_808120	orf19.1930	CFL5	-2.24	-2.04	2.37e-09	4.64e-08	DOWN	Protein similar to ferric reductase Fre10p
cpar4449	CPAG_03538	CPAR2_503530	orf19.6993	GAP2	-1.92	-1.48	2.3e-05	0.000400671	DOWN	Putative amino acid permease
cpar3025	CPAG_05362	CPAR2_501140	orf19.2896	SOU1	-1.9	-1.76	5.97e-05	0.000122006	DOWN	Enzyme involved in utilization of L-sorbose
cpar2970	CPAG_05307	CPAR2_500590	orf19.1275	GAT1	-1.87	-2.14	7.88e-07	1.36e-06	DOWN	Zinc finger transcriptional regulator of nitrogen utilization
cpar5308	CPAG_03744	CPAR2_603450	orf19.1189		-1.75	-1.55	4.04e-06	4.04e-06	DOWN	Late-stage biofilm-induced gene in C. albicans
cpar427	CPAG_03831	CPAR2_502580	orf19.3997	ADH1	-1.64	-1.53	0.000200952	0.00066367	DOWN	Alcohol dehydrogenase
cpar56	CPAG_04266	CPAR2_700570	orf19.7219	FTR1	-1.63	-1.53	1.76e-07	0.0001823	DOWN	Putative high-affinity iron permease
cpar3013	CPAG_05350	CPAR2_501020	orf19.2877	PDC11	-1.62	-1.69	2.52e-05	7.82e-05	DOWN	Putative pyruvate decarboxylase
cpar3867	CPAG_04351	CPAR2_800060			-1.62	-1.6	9.19e-06	1.27e-05	DOWN	Hypothetical protein
cpar40.1	CPAG_05478	CPAR2_700400	orf19.734	GLK1	-1.61	-1.31	1.54e-05	0.000130516	DOWN	Putative RNA polymerase subunit ABC10-alpha of RNA polymerase complexes I, II, and III
cpar93	CPAG_04301	CPAR2_700940	orf19.4773	AOX2	-1.59	-1.49	1.36e-06	0.000171291	DOWN	Putative alternative oxidase
cpar4645	CPAG_03272	CPAR2_805160	orf19.5267		-1.59	-1.35	3.39e-07	3.7e-07	DOWN	Putative cell wall adhesin-like protein
cpar3566	CPAG_00048	CPAR2_108280	orf19.4530.1		-1.46	-1.33	2.28e-05	7.5e-05	DOWN	Hypothetical protein
cpar1328	CPAG_02390	CPAR2_402880	orf19.5634	FRP1	-1.39	-0.99	1.52e-08	2.98e-05	DOWN	Ferric reductase
cpar3047	CPAG_05384	CPAR2_501380	orf19.4716	GDH3	-1.38	-1.18	3.81e-05	0.00321729	DOWN	NADP-glutamate dehydrogenase
cpar1107	CPAG_04622	CPAR2_213770	orf19.2013	KAR2	-1.36	-1.37	7.11e-05	0.000241818	DOWN	Protein with similarity to Not5p, putative transcriptional regulator
cpar1816	CPAG_01676	CPAR2_805770	orf19.6065		-1.36	-1.36	9.82e-05	0.000119483	DOWN	RNA polymerase II holoenzyme/mediator subunit
cpar842*	CPAG_01882				-1.35	0.08	0.00205284	0.818322	DOWN	Possible error in annotation
cpar1404	CPAG_01057	CPAR2_208430	orf19.5063		-1.31	-1.38	1.77e-07	3.39e-07	DOWN	Secreted protein
cpar3954	CPAG_04438	CPAR2_800970	orf19.2608	ADH5	-1.3	-1.13	2.79e-06	0.000360572	DOWN	Putative alcohol dehydrogenase
cpar1162					-1.28	-1.41	8.4e-06	0.000229224	DOWN	Possible error in annotation
cpar206	CPAG_00712	CPAR2_208020	orf19.4450.1		-1.28	-1.21	0.00674461	0.00752355	DOWN	Protein conserved among the fungal CTG-clade
cpar4450	CPAG_03539	CPAR2_503540	orf19.6937	PTR2	-1.28	-1.08	4.04e-06	8.63e-06	DOWN	Putative oligopeptide transporter
cpar1390	CPAG_01043	CPAR2_208580			-1.27	-1.07	0.000189084	0.00118082	DOWN	Hypothetical protein
cpar2392	CPAG_01958	CPAR2_207810	orf19.675		-1.26	-1.27	0.000992565	0.00101728	DOWN	Similar to cell wall proteins
cpar2907	CPAG_00527	CPAR2_101740			-1.25	-1.05	5.83e-05	0.000146941	DOWN	Stationary phase enriched protein
cpar4010	CPAG_05477	CPAR2_204270	orf19.11		-1.2	-0.83	0.000481455	0.00172587	DOWN	Gene transcription regulated by Mig1p and Tup1p
cpar4396	CPAG_00564	CPAR2_205990	orf19.723	BCR1	-1.19	-0.31	2.28e-05	0.306872	DOWN	C2H2 zinc finger transcription factor required for wild-type biofilm formation in C. albicans and C.parapsilosis
cpar5751		CPAR2_702400	orf19.7043.1	ACB1	-1.18	-1.06	0.000222272	0.00039019	DOWN	Protein similar to a region of acyl-coenzyme-A-binding protein
cpar191	CPAG_00699	CPAR2_207860			-1.17	-1.25	0.00198335	0.00226918	DOWN	similar to C. albicans orf19.675
cpar5723	CPAG_04724	CPAR2_702700			-1.17	-1.24	4.43e-05	0.00033916	DOWN	Hypothetical protein
cpar2572	CPAG_03386	CPAR2_302960	orf19.3219		-1.16	-0.83	2.65e-05	0.000304338	DOWN	Hypothetical protein
cpar1861	CPAG_00296	CPAR2_211380	orf19.828		-1.14	-0.83	2.68e-06	0.000109609	DOWN	Putative ribosomal protein, large subunit, mitochondrial precursor
cpar1646	CPAG_03627	CPAR2_105520	orf19.780	DUR1,2	-1.12	-1.21	4.56e-05	4.64e-05	DOWN	Putative urea amidolyase
cpar1135	CPAG_04650	CPAR2_214080	orf19.1449		-1.11	-1.12	3.07e-05	7.65e-05	DOWN	Putative protein of unknown function
cpar5722	CPAG_04723	CPAR2_702710	orf19.6919		-1.11	-0.7	0.000231561	0.00538112	DOWN	Hypothetical protein
cpar5360	CPAG_03799	CPAR2_602920	orf19.3656	COX15	-1.1	-0.85	0.000681148	0.00080364	DOWN	Cytochrome oxidase assembly protein
cpar258	CPAG_04129	CPAR2_204880	orf19.3888	PGI1	-1.09	-1.03	2.33e-06	8.4e-06	DOWN	Putative glucose-6-phosphate isomerase, enzyme of glycolysis
cpar1771	CPAG_01559	CPAR2_200580	orf19.7602		-1.09	-0.94	0.000174805	0.000284939	DOWN	Putative Hsp90p co-chaperone
cpar1698	CPAG_03678	CPAR2_104970	orf19.2201		-1.09	-1.06	1.97e-05	3.39e-05	DOWN	S. cervisiae homolog CBP6 localizes to mitochondrion
cpar3526	CPAG_04057	CPAR2_402130	orf19.5291		-1.09	-1.04	0.000611974	0.00101105	DOWN	S. cervisiae homolog SCS3 has role in phospholipid metabolic process and localizes to endoplasmic reticulum
cpar703	CPAG_02121	CPAR2_206620	orf19.3139		-1.08	-0.91	4.17e-05	0.000106677	DOWN	Hap43p-repressed gene in C. albicans
cpar5633	CPAG_02560	CPAR2_100710	orf19.4255	ECM331	-1.06	-1.16	1.46e-05	1.97e-05	DOWN	GPI-anchored protein
cpar2809	CPAG_00644				-1.06	-0.93	4.9e-05	0.000199066	DOWN	Possible error in annotation
cpar5421	CPAG_02023	CPAR2_804310	orf19.4737	TPO3	-1.06	-0.95	0.00121864	0.00732603	DOWN	Possible role in polyamine transport
cpar3595	CPAG_02313	CPAR2_806530	orf19.3608		-1.05	-0.28	0.00170974	0.10166	DOWN	S. cervisiae homolog MSH3 has double-strand/single-strand DNA junction binding, DNA insertion or deletion binding, Y-form DNA binding, loop DNA binding and has role in meiotic mismatch repair, removal of nonhomologous ends
cpar5491	CPAG_00748	CPAR2_109870			-1.05	-1.16	3.76e-05	4.17e-05	DOWN	Hypothetical protein
cpar3622	CPAG_02340	CPAR2_806800			-1.05	-0.98	2.3e-05	5.07e-05	DOWN	Hypothetical protein
cpar66	CPAG_04276	CPAR2_700670	orf19.7216		-1.04	-0.81	0.000211381	0.00153769	DOWN	S. cervisiae homolog YPT52 has GTPase activity, has role in protein targeting to vacuole, endocytosis and localizes to late endosome
cpar5293	CPAG_03729	CPAR2_603600	orf19.4211	FET3	-1.03	-0.93	6.52e-06	0.000126842	DOWN	Multicopper oxidase family
cpar2214	CPAG_05225	CPAR2_406520	orf19.2270	SMF12	-1.03	-0.99	0.000926741	0.00552479	DOWN	Protein similar to S. cervisiae Smf1p, a manganese transporter
cpar932	CPAG_03463	CPAR2_703760	orf19.6687		-1.03	-1.04	0.00669776	0.0118631	DOWN	Hypothetical protein
cpar755	CPAG_00939	CPAR2_108430	orf19.2966		-1.02	-0.8	7.11e-05	0.000496936	DOWN	Hypothetical protein
cpar3715	CPAG_02169	CPAR2_304130	orf19.953.1	COF1	-1.01	-0.82	4.42e-05	0.00100471	DOWN	Putative cofilin
cpar3028	CPAG_05365	CPAR2_501170	orf19.2897	SOU2	-1	-0.88	0.000475497	0.00227721	DOWN	Protein similar to Sou1p
cpar5449	CPAG_02052	CPAR2_804600	orf19.1153	GAD1	-1	-1.05	0.000892163	0.00118962	DOWN	Putative glutamate decarboxylase
cpar898	CPAG_03430	CPAR2_704110	orf19.5130	PDI1	-1	-1.17	0.000236063	0.00032258	DOWN	Putative protein disulfide-isomerase
cpar2749	CPAG_03123	CPAR2_210760	orf19.1544		-1	-1.18	0.000245604	0.000695263	DOWN	Hypothetical protein
cpar2360	CPAG_01926	CPAR2_207480	orf19.5250		-0.99	-1.05	3.29e-05	0.000100603	DOWN	Hypothetical protein
cpar1502	CPAG_02998	CPAR2_200970	orf19.7336		-0.98	-1.04	0.00795309	0.00966631	DOWN	Predicted membrane transporter, member of the drug:proton antiporter (14 spanner) (DHA2) family, major facilitator superfamily (MFS)
cpar5705		CPAR2_702880			-0.93	-1.1	0.00135571	0.00214278	DOWN	Hypothetical protein
cpar4327	CPAG_02862	CPAR2_807390	orf19.5952		-0.89	-1.18	8.63e-06	1.77e-05	DOWN	Hypothetical protein
cpar301	CPAG_04171	CPAR2_205310	orf19.6630		-0.88	-1.01	0.000621764	0.00140655	DOWN	S. cervisiae homolog YLR104W has role in ER-associated protein catabolic process
cpar655	CPAG_00607	CPAR2_404310	orf19.5323	MDH1-3	-0.83	-1.11	0.000614739	0.00105974	DOWN	Predicted malate dehydrogenase
cpar5368	CPAG_00187	CPAR2_101510	orf19.3984		0.87	1.04	4.17e-05	0.000119483	UP	Protein of unknown function
cpar3114	CPAG_05449	CPAR2_502060	orf19.2638		0.88	1.01	2.48e-06	1.77e-05	UP	Hypothetical protein
cpar1442	CPAG_02263	CPAR2_600620	orf19.5710		0.9	1.09	0.000196828	0.000213262	UP	Putative protein of unknown function
cpar4074	CPAG_05539	CPAR2_203610	orf19.1168		0.92	1	0.00364178	0.00894801	UP	Predicted zinc-finger protein
cpar3194	CPAG_01335	CPAR2_109620	orf19.6086	LEU4	0.92	1.04	0.00536026	0.00562667	UP	Putative 2-isopropylmalate synthase
cpar2964	CPAG_05301	CPAR2_500530	orf19.1236		0.92	1.05	0.000252113	0.0012288	UP	S. cervisiae homolog GVP36 has role in establishment or maintenance of actin cytoskeleton polarity, vacuole organization, endocytosis and localizes to integral to Golgi membrane
cpar2567	CPAG_03379	CPAR2_303020	orf19.1108	HAM1	0.93	1.07	0.000250166	0.00155969	UP	Putative deoxyribonucleoside triphosphate pyrophosphohydrolase
cpar5808	CPAG_04808	CPAR2_701810	orf19.6285	GLC7	0.97	1.01	3.39e-05	0.000153618	UP	Putative serine/threonine phosphatase
cpar3406	CPAG_01796	CPAR2_102630	orf19.288		0.99	1.13	7.86e-05	0.00119133	UP	Putative methionine biosynthesis protein
cpar2778	CPAG_00973	CPAR2_103650	orf19.2210		0.99	1.19	4.22e-05	0.000171267	UP	Hypothetical protein
cpar5269	CPAG_00208	CPAR2_101880	orf19.1721	NCE103	1	1.13	0.000119483	0.000324452	UP	Carbonic anhydrase involved in the conversion of CO2 to bicarbonate
cpar1613	CPAG_01846	CPAR2_804120	orf19.7469	ARG1	1	1.15	8.72e-05	0.00108936	UP	Putative argininosuccinate synthase
cpar5597	CPAG_02524	CPAR2_100330	orf19.4337		1.01	1.13	0.000762228	0.00270026	UP	Predicted membrane transporter, member of the monocarboxylate porter (MCP) family, major facilitator superfamily (MFS)
cpar2909	CPAG_00529	CPAR2_101720	orf19.4223	GCD11	1.01	0.79	0.00098516	0.00479443	UP	Protein similar to S. cervisiae Gcd11p, which is a subunit of translation initiation factor eIF2
cpar4785	CPAG_02672	CPAR2_803230	orf19.3249	LAG1	1.01	0.96	0.000406253	0.00142431	UP	Putative ceramide synthase component
cpar4838	CPAG_04858	CPAR2_106160	orf19.3674	GAL102	1.01	0.95	0.000724402	0.00131376	UP	Putative UDP-glucose-4-epimerase
cpar2860	CPAG_00216	CPAR2_205920	orf19.730		1.01	1.11	8.72e-05	8.92e-05	UP	S. cervisiae homolog RGD2 has Rho GTPase activator activity, has role in small GTPase mediated signal transduction and localizes to cytoplasm, cellular bud neck
cpar474	CPAG_03878	CPAR2_503070	orf19.5425		1.01	0.92	0.000765108	0.00288997	UP	S. cervisiae homolog TRZ1 has 3'-tRNA processing endoribonuclease activity, has role in tRNA 3'-trailer cleavage, endonucleolytic and localizes to mitochondrion, nucleus
cpar59	CPAG_04269	CPAR2_700600	orf19.7224		1.02	1.12	0.000127314	0.000569886	UP	Homolog of S. cervisiae YKR017C
cpar1860	CPAG_00295	CPAR2_211370	orf19.829	SCH9	1.02	1.11	3.14e-05	0.00010975	UP	Putative protein kinase involved in growth control
cpar3865	CPAG_04349	CPAR2_800040	orf19.7518		1.02	1	0.000765652	0.00147071	UP	Putative transcription factor with zinc cluster DNA-binding motif
cpar896	CPAG_03428	CPAR2_704130	orf19.5133		1.03	0.79	0.00148661	0.0121086	UP	Predicted zinc-finger protein
cpar4741	CPAG_02630	CPAR2_803670	orf19.5243	TRP3	1.03	0.99	0.000960513	0.00126216	UP	Putative bifunctional enzyme with predicted indole-3-glycerol-phosphate synthase and anthranilate synthase activities
cpar625	CPAG_01473	CPAR2_209260	orf19.825	GCD7	1.03	0.96	0.000383319	0.00109282	UP	Putative translation initiator
cpar3914	CPAG_04399	CPAR2_800560	orf19.1217		1.03	0.62	0.00161793	0.0105647	UP	Hypothetical protein
cpar983	CPAG_04497	CPAR2_212470	orf19.1509	ROD1	1.04	1.16	4.22e-05	0.000127083	UP	Hypothetical protein
cpar4662	CPAG_03289	CPAR2_804990	orf19.4906		1.04	0.65	9.63e-06	0.00058579	UP	Putative adhesin-like protein
cpar139	CPAG_01482	CPAR2_403910	orf19.1297		1.04	1.06	7.83e-06	5.56e-05	UP	S. cervisiae homolog ATG20 has phosphatidylinositol-3-phosphate binding and has role in mitochondrion degradation, early endosome to Golgi transport, macroautophagy, CVT pathway
cpar5370	CPAG_00001				1.05	1.11	0.000125963	0.000160349	UP	Possible error in annotation
cpar91	CPAG_04299				1.05	-0.14	0.000481628	0.404166	UP	Possible error in annotation
cpar1821	CPAG_01681	CPAR2_805820	orf19.5867	WSC1	1.05	1.05	2.07e-06	7.84e-05	UP	Putative cell wall component
cpar3786	CPAG_01430	CPAR2_110110	orf19.3294	MBF1	1.05	0.99	0.0010422	0.00167424	UP	Putative transcriptional coactivator
cpar1388	CPAG_01041	CPAR2_208600	orf19.4433	CPH1	1.05	0.06	2.33e-06	0.885774	UP	Transcription factor
cpar5161	CPAG_02974	CPAR2_801480	orf19.5720		1.06	1.01	0.00147537	0.00155417	UP	Predicted membrane transporter, member of the monocarboxylate porter (MCP) family, major facilitator superfamily (MFS)
cpar1923	CPAG_03199	CPAR2_400810	orf19.2694	TYS1	1.06	1.03	0.000469549	0.0145077	UP	Putative tRNA-Tyr synthetase
cpar5229	CPAG_02819	CPAR2_104470	orf19.1295	VAS1	1.06	1.09	0.00186182	0.00205177	UP	Putative tRNA-Val synthetase
cpar2881	CPAG_00629	CPAR2_300190	orf19.7106		1.06	0.84	7.44e-06	5.85e-05	UP	S. cervisiae homolog VPS70 has role in protein targeting to vacuole
cpar2559		CPAR2_303100			1.06	1.12	1.31e-06	1.83e-05	UP	Hypothetical protein
cpar5668	CPAG_04671	CPAR2_703250			1.06	1.06	0.000150385	0.000298896	UP	Hypothetical protein
cpar4647	CPAG_03274	CPAR2_805140			1.06	1.02	0.000218557	0.00121854	UP	Hypothetical protein
cpar5022	CPAG_05044	CPAR2_108040	orf19.59	REI1	1.08	1.03	6.03e-05	7.11e-05	UP	Putative cytoplasmic pre-60S factor
cpar2848	CPAG_00272	CPAR2_302540	orf19.4347		1.09	0.95	0.000525936	0.000576637	UP	Putative serine/threonine protein kinase
cpar218	CPAG_00724	CPAR2_208140	orf19.4771		1.09	1.09	3.97e-06	2.47e-05	UP	Hypothetical protein
cpar4076	CPAG_05541	CPAR2_203590	orf19.5280	MUP1	1.1	1.07	7.5e-08	9.63e-06	UP	Putative high affinity methionine permease
cpar10	CPAG_04221	CPAR2_700100	orf19.2157	DAC1	1.1	1.05	7.32e-05	0.000215565	UP	Putative N-acetylglucosamine-6-phosphate (GlcNAcP) deacetylase
cpar1913	CPAG_03189	CPAR2_400910	orf19.4650	ILV6	1.1	1.09	0.00330501	0.00346045	UP	Putative regulatory subunit of acetolacetate synthase
cpar3258	CPAG_03922	CPAR2_301340	orf19.6514	CUP9	1.11	1.08	9.3e-06	0.000376811	UP	Hypothetical protein
cpar3324	CPAG_00072				1.11	0.66	0.000251323	0.00365873	UP	Possible error in annotation
cpar11	CPAG_04222	CPAR2_700110	orf19.2160	NAG4	1.11	0.92	3.25e-05	0.000598881	UP	Putative transporter of the major facilitator superfamily (MFS)
cpar4295	CPAG_00413	CPAR2_300380	orf19.6903		1.11	1.01	4.52e-05	0.000540252	UP	S. cervisiae homolog RPC37 has DNA-directed RNA polymerase activity, has role in tRNA transcription from RNA polymerase III promoter and localizes to DNA-directed RNA polymerase III complex
cpar5042	CPAG_01281	CPAR2_802400	orf19.2407	DPS1-1	1.12	1.15	0.000349533	0.00646783	UP	Putative tRNA-Asp synthetase
cpar5584	CPAG_02512	CPAR2_100200	orf19.4026	HIS1	1.13	0.9	0.000861063	0.00160579	UP	ATP phosphoribosyl transferase
cpar868	CPAG_00153	CPAR2_204420			1.13	0.86	0.000158007	0.000374674	UP	Hypothetical protein
cpar2683	CPAG_00239				1.14	0.93	0.000459043	0.000674714	UP	Possible error in annotation
cpar1239*					1.14	-0.1	9.63e-05	0.603879	UP	Possible error in annotation
cpar2772	CPAG_00966	CPAR2_103710	orf19.1828	BUD16	1.14	1	0.000589355	0.00142133	UP	Protein similar to S. cervisiae Bud16p
cpar2416		CPAR2_206980			1.14	1.27	0.00020994	0.000245214	UP	Hypothetical protein
cpar5232	CPAG_02822	CPAR2_104500	orf19.1223	DBF2	1.15	0.14	4.57e-05	0.435978	UP	Essential serine/threonine protein kinase involved in mitotic spindle formation and cytokinesis
cpar2158	CPAG_05169	CPAR2_405970	orf19.1378	SUP35	1.15	0.98	0.000302723	0.000755964	UP	Translation factor eRF3
cpar2455	CPAG_01980	CPAR2_101270	orf19.4281		1.15	0.94	4.15e-06	1.95e-05	UP	Hypothetical protein
cpar3301	CPAG_03964	CPAR2_301770	orf19.4754	ZWF1	1.16	1.02	0.00155969	0.0113302	UP	Putative glucose-6-phosphate dehydrogenase
cpar4555	CPAG_00065	CPAR2_803010	orf19.3221	CPA2	1.17	1.23	0.000357015	0.000366112	UP	Putative arginine-specific carbamoylphosphate synthetase
cpar362	CPAG_01598	CPAR2_407120	orf19.1361		1.18	0.13	2.07e-05	0.516229	UP	Protein involved in mitochondrial matrix protein import
cpar4817	CPAG_04837	CPAR2_105950	orf19.6046	APC1	1.18	1.13	0.000514762	0.000720209	UP	Putative Anaphase-Promoting Complex/Cyclosome subunit
cpar3609	CPAG_02327	CPAR2_806670	orf19.3618	YWP1	1.18	1.03	3.39e-05	0.000214891	UP	Putative secreted yeast cell wall protein
cpar5275	CPAG_03710	CPAR2_603800			1.18	0.04	0.000191174	0.772111	UP	Hypothetical protein
cpar721	CPAG_00441	CPAR2_802760	orf19.2560	CDC60	1.19	1.1	0.000573877	0.00205625	UP	Cytosolic leucyl tRNA synthetase
cpar3017	CPAG_05354	CPAR2_501060	orf19.2886	CEK1	1.19	1.21	1.38e-06	2.33e-06	UP	ERK-family protein kinase
cpar3918	CPAG_04403	CPAR2_800600	orf19.7534	MIS12	1.19	1.18	0.000454381	0.000980792	UP	Mitochondrial C1-tetrahydrofolate synthase precursor
cpar1796	CPAG_00258	CPAR2_200110	orf19.7655	RPO21	1.19	0.35	0.00067203	0.0315388	UP	Protein similar to S. cervisiae Rpo21p, RNA polymerase II
cpar581	CPAG_02253	CPAR2_808450	orf19.7451	FUN31	1.19	1.02	9.63e-06	2.07e-05	UP	Putative PAS kinase involved in cell wall damage response
cpar4918	CPAG_04940	CPAR2_106970	orf19.1066		1.2	1.17	2.02e-06	0.000807125	UP	Protein induced by N-acetylglucosamine (GlcNAc)
cpar3607	CPAG_02325	CPAR2_806650	orf19.1375	LEU42	1.2	1.2	0.00352592	0.00572472	UP	Putative alpha-isopropylmalate synthase
cpar34	CPAG_04244	CPAR2_700340	orf19.7214		1.2	1.38	0.000180694	0.0001823	UP	Putative glucan 1,3-beta-glucosidase
cpar2599	CPAG_01708	CPAR2_301990	orf19.3841		1.2	1.22	0.000122247	0.000306406	UP	S. cervisiae homolog ATG1 has protein serine/threonine kinase activity and has role in mitochondrion degradation, autophagic vacuole assembly, piecemeal microautophagy of nucleus, CVT pathway, protein phosphorylation
cpar5243	CPAG_02833	CPAR2_104610	orf19.23	RTA3	1.2	1.28	1.9e-05	7.57e-05	UP	Similar to S. cervisiae Rta1p (role in 7-aminocholesterol resistance) and Rsb1p (flippase)
cpar1791	CPAG_00253	CPAR2_200160	orf19.7646		1.2	1.18	0.000300087	0.000795465	UP	Hypothetical protein
cpar1099	CPAG_04614	CPAR2_213690	orf19.1914	FAV3	1.21	0.9	4.62e-05	0.0300578	UP	Putative alpha-1,6-mannanase
cpar1167	CPAG_00059	CPAR2_100880	orf19.3928		1.21	0.38	0.000258153	0.0792323	UP	Putative transcription factor with zinc finger DNA-binding motif
cpar5016	CPAG_05038	CPAR2_107980	orf19.4061		1.22	1.01	0.000242599	0.00740403	UP	Hypothetical protein
cpar1716	CPAG_03696	CPAR2_104790	orf19.5484	SER1	1.22	1.08	0.000202375	0.00127168	UP	Putative 3-phosphoserine aminotransferase with a predicted role in serine and glycine biosynthesis
cpar5771	CPAG_04769	CPAR2_702200	orf19.6407		1.22	1.11	0.000125963	0.000469127	UP	S. cervisiae homolog REH1 has role in ribosomal large subunit biogenesis and localizes to cytosolic large ribosomal subunit, cytoplasm, preribosome, large subunit precursor
cpar805	CPAG_01380	CPAR2_600450	orf19.5753	HGT10	1.23	0.31	2.93e-05	0.0998335	UP	Glycerol permease involved in glycerol uptake
cpar4650	CPAG_03277	CPAR2_805110	orf19.5263	SER33	1.23	1.07	0.000438844	0.000718686	UP	Predicted enzyme of amino acid biosynthesis
cpar3779	CPAG_01423	CPAR2_110180	orf19.6028	HGC1	1.23	1.1	7.69e-06	6.06e-05	UP	Putative G1 cyclin-related protein
cpar1370	CPAG_00423	CPAR2_601580	orf19.2137		1.23	1.13	0.000295845	0.000442415	UP	Hypothetical protein
cpar3397	CPAG_01787	CPAR2_102730	orf19.5856		1.24	1.28	0.000212349	0.00046821	UP	Membrane-localized protein
cpar3064	CPAG_05401	CPAR2_501550	orf19.3801	FAV1	1.24	1.22	7.44e-06	4.17e-05	UP	Protein with weak similarity to S. cervisiae Fus2p
cpar5501	CPAG_00038	CPAR2_404250	orf19.3591	APE3	1.24	1.32	0.000221462	0.000273465	UP	Putative vacuolar aminopeptidase Y,
cpar3599	CPAG_02317	CPAR2_806570	orf19.1358	GCN4	1.25	1.17	0.000567338	0.00231977	UP	Putative transcriptional activator of general amino acid control response
cpar4835	CPAG_04855	CPAR2_106130	orf19.3670	GAL1	1.26	1.38	5.56e-05	0.000246129	UP	Predicted galactokinase
cpar5661	CPAG_04664	CPAR2_703320	orf19.6570	NUP	1.26	1.26	0.000980792	0.0012288	UP	Putative nucleoside permease
cpar2389	CPAG_01955	CPAR2_207770	orf19.851		1.27	1.27	5.42e-08	5.31e-07	UP	Protein of unknown function
cpar2163	CPAG_05174	CPAR2_406020	orf19.1388		1.27	1.31	4.66e-05	4.92e-05	UP	Putative 66S pre-ribosomal particle component
cpar2341	CPAG_01908	CPAR2_207300	orf19.4907		1.27	1.09	0.00965968	0.0309488	UP	Putative protein of unknown function
cpar3065	CPAG_05402	CPAR2_501560	orf19.2649	PCL1	1.28	1.2	1.45e-05	0.000100005	UP	Cyclin homolog
cpar1827	CPAG_01687	CPAR2_805880	orf19.198	ASN1	1.28	1.26	0.00130112	0.00396174	UP	Putative asparagine synthetase
cpar2466	CPAG_01990	CPAR2_101150	orf19.3955	MES1	1.29	1.53	0.000231561	0.000278493	UP	Cytoplasmic methionyl-tRNA synthetase
cpar3584	CPAG_00124				1.29	1.26	3.81e-05	7.48e-05	UP	Possible error in annotation
cpar5805	CPAG_04804	CPAR2_701850	orf19.1986	ARO2	1.29	1.33	0.000926741	0.00533598	UP	Putative chorismate synthase
cpar4240	CPAG_05704	CPAR2_201920	orf19.4900		1.29	1.27	8.79e-07	1.16e-06	UP	S. cervisiae homolog MNT2 has alpha-1,3-mannosyltransferase activity and has role in protein O-linked glycosylation
cpar4836	CPAG_04856	CPAR2_106140	orf19.3672	GAL10	1.3	1.14	0.000211381	0.000915771	UP	Predicted UDP-glucose 4-epimerase, required for galactose utilization
cpar3449	CPAG_01666	CPAR2_301010	orf19.7103		1.3	1.43	1.6e-05	2.98e-05	UP	Hypothetical protein
cpar5532					1.31	1.31	7.83e-06	0.000106677	UP	Possible error in annotation
cpar1898	CPAG_03174	CPAR2_401060	orf19.4630	CPA1	1.31	1.25	1.5e-05	0.000200952	UP	Putative carbamoyl-phosphate synthase subunit
cpar1282	CPAG_00504	CPAR2_601860	orf19.5519	GCV1	1.31	1.29	0.000878336	0.00441003	UP	Putative T subunit of glycine decarboxylase
cpar1007	CPAG_04523	CPAR2_212740	orf19.4516		1.32	1.25	0.000607819	0.000636159	UP	S. cervisiae homolog MET7 has tetrahydrofolylpolyglutamate synthase activity, has role in one-carbon metabolic process and localizes to mitochondrion
cpar5151	CPAG_02965	CPAR2_801580	orf19.4757	NAR1	1.33	0.29	3.57e-05	0.0426493	UP	Putative cytosolic iron-sulfur (FeS) protein assembly machinery protein
cpar4296	CPAG_00414	CPAR2_300370	orf19.6904	GCN3	1.33	1.31	0.000223454	0.00050937	UP	Putative translation initiator
cpar2515	CPAG_03327	CPAR2_303550	orf19.3195	HIP1	1.33	1.24	8.45e-05	0.000140032	UP	Similar to amino acid permeases
cpar2403	CPAG_01237	CPAR2_206830	orf19.6245		1.34	1.32	0.000105628	0.000221691	UP	Hypothetical protein
cpar4839	CPAG_04859	CPAR2_106170	orf19.3675	GAL7	1.34	1.29	0.000136223	0.000727693	UP	Putative galactose-1-phoshphate uridyl transferase
cpar1735	CPAG_01524	CPAR2_200210	orf19.7638	PRO1	1.34	1.57	0.0007966	0.00116555	UP	Putative gamma-glutamyl kinase
cpar5270	CPAG_00209	CPAR2_101870			1.34	1.26	8.01e-07	8.52e-06	UP	Hypothetical protein
cpar706	CPAG_02124	CPAR2_206650	orf19.4444	PHO15	1.35	1.27	0.00149416	0.00196674	UP	Putative 4-nitrophenyl phosphatase, possible histone H2A phosphatase
cpar360	CPAG_01595	CPAR2_407140	orf19.1363		1.35	1.3	6.67e-05	0.000130525	UP	Putative protein of unknown function
cpar3683	CPAG_02138	CPAR2_303810	orf19.3175		1.36	1.23	0.000254662	0.00167763	UP	Hypothetical protein
cpar1427					1.36	0.87	0.00879752	0.0949443	UP	Possible error in annotation
cpar215	CPAG_00721	CPAR2_208110	orf19.4780		1.37	1.35	2.22e-05	4.17e-05	UP	Predicted membrane transporter, member of the drug:proton antiporter (12 spanner) (DHA1) family, major facilitator superfamily (MFS)
cpar942	CPAG_03473	CPAR2_703660	orf19.1340		1.37	1.52	0.000342512	0.000373664	UP	Putative aldose reductase
cpar728	CPAG_00448	CPAR2_802830	orf19.2546	TRP2	1.37	1.28	0.000941679	0.000958008	UP	Putative anthranilate synthase with a predicted role in tryptophan biosynthesis
cpar1714	CPAG_03694	CPAR2_104810	orf19.5480	ILV1	1.37	1.22	0.000800402	0.000826217	UP	Putative threonine dehydratase
cpar5405	CPAG_01153	CPAR2_807810	orf19.6180		1.38	1.44	5.69e-05	7.2e-05	UP	Protein similar to Pichia anomala YDL054c and S. cervisiae Ydl054cp
cpar927	CPAG_03458	CPAR2_703810	orf19.6702	DED81	1.38	1.4	0.000251323	0.000496936	UP	Putative tRNA-Asn synthetase
cpar3987	CPAG_04471	CPAR2_801300	orf19.3740	PGA23	1.39	1.77	8.32e-07	1.8e-06	UP	Putative GPI-anchored protein of unknown function
cpar1369	CPAG_00422	CPAR2_601570	orf19.2138	ILS1	1.39	1.43	0.000122247	0.000955177	UP	Putative isoleucyl-tRNA synthetase, the target of drugs including the cyclic beta-amino acid icofungipen/PLD-118/BAY-10-8888 and mupirocin
cpar2090	CPAG_05103	CPAR2_405280			1.39	1.57	0.000145184	0.000255955	UP	Hypothetical protein
cpar963	CPAG_03496	CPAR2_703450	orf19.6527		1.4	1.44	7.82e-08	1.19e-07	UP	Hypothetical protein
cpar1669	CPAG_03650	CPAR2_105270	orf19.6844	ICL1	1.41	1.45	4.64e-06	4.21e-05	UP	Isocitrate lyase
cpar1521		CPAR2_201160			1.41	1.32	0.000621764	0.00336887	UP	Hypothetical protein
cpar1300	CPAG_02361				1.42	1.4	0.000145184	0.000213262	UP	Possible error in annotation
cpar852	CPAG_01891	CPAR2_209010	orf19.6209		1.42	1.33	0.000198972	0.000229125	UP	Predicted membrane transporter, member of the monocarboxylate porter (MCP) family, major facilitator superfamily (MFS)
cpar3357	CPAG_00860	CPAR2_403190			1.42	1.22	0.000100603	0.00222634	UP	Hypothetical protein
cpar3864	CPAG_04348	CPAR2_800030	orf19.7519		1.42	1.37	0.000103947	0.000208096	UP	Hypothetical protein
cpar1313	CPAG_02375	CPAR2_403030	orf19.3770	ARG8	1.44	1.53	7.73e-05	0.000171291	UP	Putative acetylornithine aminotransferase
cpar5660	CPAG_04663	CPAR2_703330	orf19.6691		1.45	1.39	1.75e-06	6.44e-05	UP	S. cervisiae homolog YHR032W has role in S-adenosylmethionine biosynthetic process
cpar2426	CPAG_01259	CPAR2_207080	orf19.385	GCV2	1.46	1.55	0.000242599	0.000526003	UP	Glycine decarboxylase P subunit
cpar592	CPAG_01443	CPAR2_209620	orf19.183	HIS3	1.46	1.38	0.000379805	0.000442415	UP	Imidazoleglycerol-phosphate dehydratase, enzyme of histidine biosynthesis
cpar790	CPAG_01365	CPAR2_600300	orf19.5548		1.46	1.54	0.000122051	0.000286898	UP	Putative transcription factor with zinc cluster DNA-binding motif
cpar3630	CPAG_02347	CPAR2_806880	orf19.6950		1.46	1.6	1.63e-05	2.74e-05	UP	S. cervisiae homolog YDR352W localizes to fungal-type vacuole membrane
cpar3162	CPAG_00781	CPAR2_211080	orf19.797	BAT21	1.48	1.69	0.000197042	0.000336477	UP	Putative branched chain amino acid aminotransferase
cpar1973	CPAG_00127	CPAR2_400020	orf19.4704	ARO1	1.48	1.28	0.000119437	0.000850257	UP	Putative pentafunctional arom enzyme
cpar3877	CPAG_04361	CPAR2_800160	orf19.2848		1.48	1.43	3.96e-05	7.2e-05	UP	S. cervisiae homolog ATG13 has protein kinase regulator activity and has role in mitochondrion degradation, macroautophagy, piecemeal microautophagy of nucleus, CVT pathway, activation of protein kinase activity
cpar4491	CPAG_03578	CPAR2_503960	orf19.5432	TPT1	1.48	1.24	1.37e-05	0.000112432	UP	tRNA 2'-phosphotransferase
cpar1494		CPAR2_200890			1.48	1.56	0.000442259	0.00118962	UP	Hypothetical protein
cpar4064	CPAG_05529	CPAR2_203710	orf19.1162		1.49	1.57	8.2e-05	0.000391556	UP	Hypothetical protein
cpar1961	CPAG_00366	CPAR2_404750	orf19.348		1.5	1.26	1.77e-07	1.35e-06	UP	Protein with a potential role in beta-1,6 glucan biosynthesis
cpar5017	CPAG_05039	CPAR2_107990			1.5	1.36	0.000245214	0.000317796	UP	similar to TES1 and CPAR2_209830
cpar752	CPAG_00936	CPAR2_108400	orf19.2970	LYS2	1.51	1.32	0.000711985	0.00130112	UP	Large subunit of heterodimeric alpha-aminoadipate reductase
cpar3515	CPAG_04046	CPAR2_402010	orf19.5305	RHD3	1.52	1.79	2.78e-07	3.82e-05	UP	GPI-anchored cell wall protein
cpar5577	CPAG_02505	CPAR2_100130	orf19.4040	ILV3	1.52	1.38	0.000376811	0.00106638	UP	Putative dihydroxyacid dehydratase
cpar1967	CPAG_00087	CPAR2_701500	orf19.7297		1.53	1.35	0.001946	0.00279883	UP	Putative cystathionine gamma-synthase
cpar209	CPAG_00715	CPAR2_208050	orf19.4446		1.54	1.48	0.000251323	0.000315416	UP	Protein similar to ammomium permeases that is probably inactive, as a mep2 mep3 double homozygous null mutation abolishes cellular ammomium permease activity
cpar1006	CPAG_04522	CPAR2_212730	orf19.4513		1.55	1.34	7.11e-05	0.000250302	UP	Hypothetical protein
cpar5636	CPAG_02563	CPAR2_100740	orf19.4012	PCL5	1.55	1.7	0.000407427	0.000472494	UP	Protein similar to S. cervisiae Pcl5p and other cyclins for Pho85p kinase
cpar3228	CPAG_03892	CPAR2_301040	orf19.7064	GLN4	1.55	1.62	0.000277653	0.000437478	UP	Putative tRNA-Gln synthetase
cpar1702	CPAG_03682	CPAR2_104930	orf19.2196		1.55	1.17	0.000281085	0.000619418	UP	S. cervisiae homolog CUE3 has ubiquitin binding and localizes to cytoplasm
cpar2490	CPAG_02014	CPAR2_100870	orf19.3931	SFC1	1.56	1.59	3.34e-05	0.000268118	UP	Putative succinate-fumarate transporter
cpar3358	CPAG_00861	CPAR2_403180	orf19.2765	PGA62	1.57	0.89	3.91e-05	0.000436853	UP	Adhesin-like cell wall protein
cpar3048	CPAG_05385	CPAR2_501390	orf19.4718	TRP5	1.57	1.45	0.000171291	0.00105974	UP	Predicted tryptophan synthase
cpar4735	CPAG_02624	CPAR2_102540	orf19.300	AIP2	1.57	1.38	0.000171291	0.00087284	UP	Putative actin interacting protein
cpar1590	CPAG_01823	CPAR2_803890	orf19.4833	MLS1	1.57	1.7	4.22e-05	8.19e-05	UP	Putative malate synthase
cpar931	CPAG_03462	CPAR2_703770	orf19.5620		1.58	1.43	0.000221691	0.00148661	UP	Hypothetical protein
cpar4822	CPAG_04841	CPAR2_106000	orf19.2990	XOG1	1.58	1.51	2.66e-07	3.39e-07	UP	Predicted Exo-1,3-beta-glucanase
cpar2352	CPAG_01919	CPAR2_207400	orf19.5097	CAT8	1.58	1.61	0.000214891	0.000313278	UP	Predicted zinc-cluster protein
cpar314	CPAG_04184	CPAR2_205440			1.58	1.56	0.00054657	0.000978052	UP	Hypothetical protein
cpar3514	CPAG_04045	CPAR2_402000	orf19.5303	PGA30	1.59	1.55	1.49e-07	6.65e-07	UP	GPI-anchored protein of cell wall
cpar5820	CPAG_04821	CPAR2_701670	orf19.597		1.59	1.61	7.32e-05	0.0001823	UP	Hypothetical protein
cpar1261	CPAG_01024	CPAR2_211970	orf19.1517	ARO3	1.59	1.58	0.00043445	0.00189432	UP	Putative 3-deoxy-D-arabinoheptulosonate-7-phosphate synthase
cpar3394	CPAG_01784	CPAR2_102760	orf19.341		1.59	1.66	2.55e-06	4.9e-05	UP	Putative spermidine export pump
cpar1635	CPAG_03615	CPAR2_105640	orf19.756	SAP7	1.6	1.26	3.5e-08	1.56e-06	UP	Member of the secreted aspartyl proteinase family
cpar2185	CPAG_05196	CPAR2_406240	orf19.1613	ILV2	1.6	1.69	0.000106348	0.00174072	UP	Putative acetolactate synthase
cpar2498	CPAG_03311	CPAR2_303730	orf19.923	THR1	1.6	1.38	0.000711985	0.00169635	UP	Putative homoserine kinase
cpar4253	CPAG_05718	CPAR2_201790	orf19.1832	FCY23	1.62	1.74	8.68e-05	0.000119483	UP	Putative transporter
cpar3116	CPAG_05450	CPAR2_502080	orf19.2637		1.62	1.66	6.89e-06	4.17e-05	UP	Hypothetical protein
cpar806	CPAG_01381	CPAR2_600460			1.63	1.77	7.51e-05	0.00013636	UP	Hypothetical protein
cpar463	CPAG_03868	CPAR2_502950	orf19.5383	PMA1	1.64	1.25	0.000272017	0.000672326	UP	Plasma membrane H(+)-ATPase
cpar5598	CPAG_02525	CPAR2_100340	orf19.1120	FAV2	1.65	1.74	2.36e-05	4.17e-05	UP	Putative adhesin-like protein
cpar4147		CPAR2_202880			1.65	1.46	1.46e-05	8.85e-05	UP	Hypothetical protein
cpar350	CPAG_01585	CPAR2_407240			1.65	1.99	0.000170298	0.000262626	UP	Hypothetical protein
cpar1344	CPAG_02407	CPAR2_402720	orf19.5639	HIS4	1.66	1.83	0.000187809	0.000447622	UP	Multifunctional enzyme that catalyzes three steps of histidine biosynthesis, with phosphoribosyl-AMP cyclohydrolase, phosphoribosyl-ATP diphosphatase, and histidinol dehydrogenase activities
cpar5148		CPAR2_801610			1.66	1.6	5.03e-06	1.34e-05	UP	Hypothetical protein
cpar2759	CPAG_03133	CPAR2_210860	orf19.1559	HOM2	1.68	1.68	4.2e-05	9.34e-05	UP	Putative aspartate-semialdehyde dehydrogenase
cpar84		CPAR2_700850	orf19.4873		1.69	1.58	3.39e-05	5.23e-05	UP	Biofilm-induced gene in C. albicans
cpar3451	CPAG_03981	CPAR2_401350	orf19.4688	DAG7	1.69	1.74	1.42e-07	3.39e-07	UP	Hypothetical protein
cpar1145	CPAG_00165	CPAR2_701490			1.69	1.29	2.07e-05	0.000231561	UP	Putative chitin synthase
cpar2992	CPAG_05331	CPAR2_500810	orf19.1789.1	LYS1	1.71	1.59	0.000569246	0.00213379	UP	Putative saccharopine dehydrogenase (biosynthetic)
cpar4376	CPAG_01172	CPAR2_404070			1.73	1	0.000756886	0.00157155	UP	Hypothetical protein
cpar3687	CPAG_02142	CPAR2_303850	orf19.1959		1.74	0.54	7.02e-07	0.000141139	UP	S. cervisiae homolog OTU2 localizes to ribosome, cytoplasm
cpar1981	CPAG_01086	CPAR2_806130	orf19.5877	ATF1	1.77	1.93	0.000137982	0.000153353	UP	Putative alcohol acetyltransferase
cpar5015	CPAG_05037	CPAR2_107970	orf19.4060	ARO4	1.79	1.48	0.000892539	0.00109795	UP	3-deoxy-D-arabinoheptulosonate-7-phosphate synthase
cpar5201	CPAG_02789	CPAR2_104180	orf19.4110		1.79	1.84	0.000158007	0.000449652	UP	Hypothetical protein
cpar5351	CPAG_03790	CPAR2_603010			1.79	1.92	5.56e-05	9.47e-05	UP	Hypothetical protein
cpar2438	CPAG_01962				1.8	1.83	8.4e-06	0.000137313	UP	Possible error in annotation
cpar4448	CPAG_03537	CPAR2_503520	orf19.6994	BAT22	1.81	1.82	0.000317796	0.000860879	UP	Putative branched chain amino acid aminotransferase
cpar930	CPAG_03461	CPAR2_703780			1.81	1.49	2.3e-05	4.17e-05	UP	Hypothetical protein
cpar3245	CPAG_03909	CPAR2_301210	orf19.6500	ECM42	1.82	2	9.91e-06	4.17e-05	UP	Putative ornithine acetyltransferase
cpar2918	CPAG_05257	CPAR2_500060	orf19.3099	TRP4	1.86	1.87	9.67e-05	0.000117521	UP	Predicted enzyme of amino acid biosynthesis
cpar1806	CPAG_00268	CPAR2_200010			1.87	1.73	0.000611764	0.000777926	UP	Hypothetical protein
cpar2965	CPAG_05302	CPAR2_500540	orf19.1235	HOM3	1.89	1.94	0.000422215	0.000915771	UP	Putative L-aspartate 4-P-transferase
cpar4252	CPAG_05717	CPAR2_201800	orf19.5094	BUL1	1.91	1.84	0.000915771	0.00127921	UP	Hypothetical protein
cpar2748	CPAG_03122	CPAR2_210750	orf19.1584		1.91	1.94	2.18e-05	0.000124576	UP	Predicted membrane transporter, member of the monocarboxylate porter (MCP) family, major facilitator superfamily (MFS)
cpar2366	CPAG_01932	CPAR2_207540			1.91	1.7	0.000153353	0.000460573	UP	Similar to orf19.5604 (MDR1)
cpar3994	CPAG_04479	CPAR2_801370	orf19.3722		1.92	2.03	3.59e-05	0.000102529	UP	S. cervisiae homolog FAP1 localizes to cytoplasm
cpar5077					1.93	1.71	0.000218834	0.000290291	UP	Possible error in annotation
cpar2170	CPAG_05181	CPAR2_406090			1.95	2.14	2.41e-05	7.17e-05	UP	Hypothetical protein
cpar5676	CPAG_04679	CPAR2_703170	orf19.5505	HIS7	1.96	1.99	0.000158007	0.000597954	UP	Putative imidazole glycerol phosphate synthase
cpar5729	CPAG_04730	CPAR2_702640	orf19.6586		1.97	1.99	8.89e-05	0.000119483	UP	Late-stage biofilm-induced gene in C. albicans
cpar3552	CPAG_04082	CPAR2_402380	orf19.4177	HIS5	1.97	1.92	0.00040703	0.000720209	UP	Putative histidinol-phosphate aminotransferase
cpar499	CPAG_00372	CPAR2_600030	orf19.5621		2.01	2.03	0.00010591	0.000141321	UP	Putative protein of unknown function
cpar869	CPAG_00030	CPAR2_806420			2.03	0.09	3.61e-07	0.591752	UP	Putative GPI-anchored adhesin-like protein, Hyr/Iff family
cpar5594	CPAG_02522	CPAR2_100300	orf19.4335	TNA1	2.05	1.95	0.00211945	0.00554136	UP	Putative nicotinic acid transporter
cpar5549	CPAG_00912	CPAR2_108880	orf19.4550		2.07	2.24	2.72e-06	5.32e-05	UP	Predicted membrane transporter, member of the drug:proton antiporter (12 spanner) (DHA1) family, major facilitator superfamily (MFS)
cpar5316	CPAG_03753	CPAR2_603370	orf19.6324	VID27	2.07	2.09	8.4e-06	5.4e-05	UP	Protein similar to S. cervisiae Vid27p
cpar5361	CPAG_00180	CPAR2_101440	orf19.3980		2.08	2.29	3.4e-05	4.42e-05	UP	S. cervisiae homolog SLH1 has role in regulation of translation and localizes to cytoplasm
cpar5801	CPAG_04800	CPAR2_701890			2.08	2.09	6.77e-11	2.32e-09	UP	Hypothetical protein
cpar3032	CPAG_05369	CPAR2_501210	orf19.3142		2.12	2.13	3.59e-05	4.17e-05	UP	Hypothetical protein
cpar1660	CPAG_03641	CPAR2_105370	orf19.6852		2.14	2.22	0.000130525	0.000171652	UP	Homolog of S. cervisiae RMD6
cpar2091	CPAG_05104	CPAR2_405290	orf19.6000	CDR1	2.16	2.02	5.7e-05	0.000393874	UP	Multidrug transporter of ATP-binding cassette (ABC) superfamily
cpar4148		CPAR2_202870			2.16	2.16	0.000937059	0.00118944	UP	Hypothetical protein
cpar1854	CPAG_00197	CPAR2_808370	orf19.6484		2.17	2.14	1.49e-07	1.8e-06	UP	Hypothetical protein
cpar4006	CPAG_05473	CPAR2_204310	orf19.1815		2.18	2.5	1.44e-05	1.62e-05	UP	Homolog of S. cervisiae TIF6
cpar1436	CPAG_00179	CPAR2_701590			2.19	2.13	5.72e-10	2.71e-08	UP	Hypothetical protein
cpar5599	CPAG_02526	CPAR2_100350	orf19.4239		2.2	1.99	6.49e-10	5.42e-08	UP	Hypothetical protein
cpar351	CPAG_01586	CPAR2_407230			2.22	2.1	0.000161802	0.000510713	UP	Similar to C. albicans orf19.1370
cpar496	CPAG_00228	CPAR2_807740			2.27	2.31	6.89e-05	0.00206477	UP	Hypothetical protein
cpar881	CPAG_03414	CPAR2_704280			2.32	2.11	0.000108415	0.000282762	UP	Hypothetical protein
cpar4821	CPAG_04840	CPAR2_105990	orf19.2988		2.37	2.44	1.71e-05	1.77e-05	UP	Biofilm-induced gene in C. albicans
cpar2186	CPAG_05197	CPAR2_406250	orf19.1867		2.37	2.24	0.00020639	0.000312583	UP	Putative malate permease
cpar3414	CPAG_01631	CPAR2_300660	orf19.7098		2.44	2.66	1.71e-05	2.43e-05	UP	Putative protein of unknown function
cpar1655	CPAG_03636	CPAR2_105420	orf19.771	LPG20	2.51	2.69	0.000303398	0.000339224	UP	Aldo-keto reductase family protein
cpar1852	CPAG_00195	CPAR2_808350			2.64	2.25	4.49e-06	5.39e-06	UP	Hypothetical protein
cpar1853	CPAG_00196	CPAR2_808360			2.82	2.76	1.67e-09	4.22e-09	UP	Putative LDG family protein
cpar2354	CPAG_01921	CPAR2_207420	orf19.5100	MLT1	2.83	3.07	1.38e-05	2.69e-05	UP	Vacuolar membrane transporter: MRP subfamily of ABC family
cpar2794	CPAG_00988	CPAR2_103490	orf19.276		2.84	2.76	8.2e-05	0.000150147	UP	Putative plasma membrane-associated protein
cpar1122	CPAG_04637	CPAR2_213940	orf19.1996	CHA1	2.89	2.6	9.56e-05	0.000100603	UP	Similar to catabolic serine/threonine dehydratases
cpar142		CPAR2_403880			3.06	0.74	3.81e-05	0.055074	UP	Hypothetical protein
cpar40.1	CPAG_05507	CPAR2_700400			3.13	2.94	2.7e-10	8.79e-07	UP	Putative RNA polymerase subunit ABC10-alpha of RNA polymerase complexes I, II, and III
cpar4702	CPAG_02595	CPAR2_102200	orf19.265		3.37	3.55	3.96e-05	4.88e-05	UP	Biofilm-induced gene in C. albicans
cpar1440	CPAG_02261	CPAR2_600600	orf19.715		3.44	2.95	2.36e-05	0.00151571	UP	Hap43p-induced gene in C. albicans
cpar1439	CPAG_02260	CPAR2_600590	orf19.716		3.67	3.41	5.03e-06	8.86e-06	UP	Hap43p-induced gene in C. albicans
Column descriptions
Cpar ID: gene designations are derived from an in-house annotation (Rossignol et al, 2009, Eukaryot Cell 8:8850)
CPAG ID: CPAG gene designations derive from an annotation of the C. parapsilosis genome by the Broad Institute (Butler et al, 2009, Nature 459:657)
CPAR2 ID: gene designations are derived from a recent in-house re-annotation (Guida et al, submitted)
LogFC: Average log Fold change from replicate arrays for each of two probes per gene
P value: P value associated with each probe
C.a Ortholog: The C. albicans ortholog was obtained from the Candida Genome Database (http://www.candidagenome.org/).
GENE NAME: the gene names are taken from the Candida Genome Database or from other sources.
DESCRIPTION: descriptions are derived from the Candida Genome Database.
