# Supplementary material for: Conserved and Divergent Roles of Bcr1 and CFEM Proteins in Candida parapsilosis and Candida albicans
Source: PLoS One. 2011 Dec 1;6(12):e28151. doi: 10.1371/journal.pone.0028151 (PMC3228736; doi:10.1371/journal.pone.0028151)
Supplement: Table S2 — C. albicans genes with differential expression in bcr1 deletion grown in SD +FBS. (XLS) [file pone.0028151.s003.xls]

## Sheet: Sheet1
Table S2. C. albicans genes with differential expression in bcr1 deletion grown in SD +FBS.
Gene ID	Gene Name	logFC1	logFC2	Pvalue1	Pvalue2	Regulation	Description
orf19.4653		-4.14616	-3.67132	0.00117031	0.00407128	DOWN	Transcriptionally regulated by iron; expression greater in low iron; similar to GPI-linked cell-wall proteins
orf19.5636	RBT5	-3.97437	-3.10317	0.000166777	0.000196122	DOWN	GPI-anchored cell wall protein involved in hemoglobin utilization; expression is regulated by Rfg1p, Rim101p, Tbf1p, iron; repressed by Sfu1p, Hog1p, Tup1p; induced by serum, alkaline pH, ketoconazole, ciclopirox olamine
orf19.4654		-3.05262	-2.84868	0.00821925	0.0084827	DOWN	Predicted ORF in Assemblies 19, 20 and 21
orf19.265		-2.98914	-2.55465	0.00393943	0.0435678	DOWN	Predicted ORF in Assemblies 19, 20 and 21; possibly spurious ORF (Annotation Working Group prediction)
orf19.85	GPX2	-2.96219	-3.06676	1.45583e-05	2.71725e-05	DOWN	Similar to glutathione peroxidase; expression greater in high iron; alkaline upregulated by Rim101p; transcriptionally induced by alpha factor or interaction with macrophage; regulated by Efg1p; caspofungin repressed
orf19.84	CAN3	-2.77031	-2.06928	1.11732e-05	0.00166431	DOWN	Predicted ORF in Assemblies 19, 20 and 21; expression is regulated upon white-opaque switching
orf19.723	BCR1	-2.6934	-3.01332	0.00333432	0.0158214	DOWN	Transcription factor required for wild-type biofilm formation; not required for hyphal growth; regulates cell-surface-associated genes; has C2H2 zinc finger; filament induced; Tup1p-, Tec1p-, Mnl1p-regulated
orf19.1816	ALS3	-2.67494	-2.5516	0.00149064	0.00544823	DOWN	Adhesin; ALS family; role in epithelial adhesion, endothelial invasiveness; allelic variation in adhesiveness; immunoprotective in mice; predicted GPI-anchor cell wall protein; macrophage, hyphal induced, pH, Nrg1p, Rfg1p, Tup1p regulated
orf19.716		-2.45093	-2.50585	0.00544823	0.00544823	DOWN	Predicted ORF in Assemblies 19, 20 and 21; regulated by Nrg1p, Tup1p; transcription is repressed in response to alpha pheromone in SpiderM medium
orf19.5634	FRP1	-2.35461	-1.7245	0.00536347	0.0450226	DOWN	Predicted ferric reductase; gene alkaline-induced directly by Rim101p; iron-chelation-induced by CCAAT-binding factor (with Hap43p); fluconazole-downregulated; ciclopirox olamine induced; colony morphology-related gene regulation by Ssn6p
orf19.4335	TNA1	-2.25471	-1.34488	0.00552057	0.0450226	DOWN	Putative nicotinic acid transporter; fungal-specific (no human or murine homolog); detected at germ tube plasma membrane by mass spectrometry; transcriptionally induced upon phagocytosis by macrophage
orf19.3801	FAV1	-2.12289	-0.90292	0.00330491	0.0476775	DOWN	Protein with weak similarity to S. cerevisiae Fus2p; induced by alpha pheromone mating factor in MTLa/MTLa opaque cells
orf19.4655	OPT6	-2.07529	-1.93261	0.00552057	0.00732143	DOWN	Putative oligopeptide transporter; fungal-specific (no human or murine homolog); expression of OPT6, OPT7, or OPT8 does not suppress defect of mutant lacking Opt1p, Opt2p, and Opt3p; alleles are nonidentical
orf19.3374	ECE1	-1.95038	-1.94223	0.000407622	0.00112642	DOWN	Protein comprising eight 34-residue repeats; hyphal-specific expression increases with extent of elongation of the cell; regulated by Rfg1p, Nrg1p, Tup1p, Cph1p, Efg1p, Hog1p, farnesol, phagocytosis; may contribute to biofilm formation
orf19.2060	SOD5	-1.91495	-1.46694	0.00544823	0.102645	DOWN	Copper- and zinc-containing superoxide dismutase; protective role against oxidative stress; induced by neutrophil contact, hyphal growth, caspofungin, osmotic or oxidative stress; member of a gene family including SOD1, SOD4, SOD5, and SOD6
orf19.4527	HGT1	-1.74769	-1.09943	0.00536347	0.150338	DOWN	High-affinity glucose transporter, member of major facilitator superfamily; transcription induced by progesterone and by drugs including chloramphenicol and benomyl; likely essential for growth, based on an insertional mutagenesis strategy
orf19.4459		-1.66672	-1.6748	0.00407128	0.0279995	DOWN	Predicted ORF in Assemblies 19, 20 and 21; similar to S. cerevisiae Ynl234wp, which is a putative heme-binding stress-related protein; transposon mutation affects filamentous growth
orf19.6689	ARG4	-1.57163	-1.28743	0.00536347	0.060407	DOWN	Argininosuccinate lyase, catalyzes the final step in the arginine biosynthesis pathway; alkaline downregulated
orf19.2457		-1.56024	-1.42588	0.00112642	0.0206772	DOWN	Predicted ORF in Assemblies 19, 20 and 21
orf19.7469	ARG1	-1.52929	-1.50805	0.00407128	0.0176854	DOWN	Similar to argininosuccinate synthase; enzyme of arginine biosynthesis; increased transcription is observed upon benomyl treatment; regulated by Gcn4p, Rim101p; induced in response to amino acid starvation (3-aminotriazole treatment)
orf19.2990	XOG1	-1.47734	-1.36129	0.00407128	0.0116328	DOWN	Exo-1,3-beta-glucanase, major exoglucanase; member of family 5 glycosyl hydrolases; affects sensitivity to inhibitors of chitin and glucan synthesis; not required for yeast-to-hyphal transition or for virulence in mouse systemic infection
orf19.246		-1.41822	-0.605741	0.00742025	0.385798	DOWN	Predicted ORF in Assemblies 19, 20 and 21; fungal-specific (no human or murine homolog)
orf19.700	SEO1	-1.3958	-0.346451	0.00872788	0.948481	DOWN	Protein with similarity to permeases; transcription is negatively regulated by Sfu1p; flucytosine induced; transcriptionally activated by Mnl1p under weak acid stress
orf19.4508		-1.29363	-1.43174	0.00597729	0.0079913	DOWN	Predicted ORF in Assemblies 19, 20 and 21
orf19.3810		-1.26805	-1.00548	0.0079913	0.0402048	DOWN	Predicted ORF in Assemblies 19, 20 and 21
orf19.1327	RBT1	-1.20446	-1.47047	0.00809942	0.0685438	DOWN	Putative cell wall protein with similarity to Hwp1p, required for virulence; predicted to be cell-wall attached and glycosylated; Tup1p repressed; serum, hyphal and alkaline induced; farnesol, alpha factor induced; Rfg1p-, Rim101p-regulated
orf19.7610	PTP3	-1.16302	-1.25205	0.00574229	0.0852987	DOWN	Protein not essential for viability; similar to S. cerevisiae Ptp3p, which is a protein tyrosine phosphatase; hyphal induced; alkaline upregulated; regulated by Efg1p, Ras1p, cAMP pathways
orf19.4076	MET10	1.1172	1.02268	0.0079913	0.087604	UP	Predicted enzyme of sulfur amino acid metabolism; biofilm-induced expression; upregulated in the presence of human whole blood or polymorphonuclear (PMN) cells; Hog1p-induced; possibly adherence-induced
orf19.6385	ACO1	1.28372	1.21712	0.00574229	0.0176372	UP	Protein described as aconitase; regulated by Gcn4p; induced by amino acid starvation (3-AT treatment) or amphotericin B, phagocytosis; fluconazole-downregulated; expression greater in high iron; antigenic in human or murine infection
orf19.2531	CSP37	1.32329	1.38814	0.00544823	0.171698	UP	Plasma membrane, hyphal cell wall protein; role in progression of murine systemic infection; predicted P-loop, divalent cation binding, N-glycosylation sites; expressed in yeast and hyphae; hyphal downregulated; lacks S. cerevisiae homolog
orf19.1585	ZRT2	1.32759	1.25044	0.0079913	0.0079913	UP	Protein described as predicted zinc transporter; ciclopirox olamine, fluconazole, or alkaline downregulated; transcriptionally induced by interaction with macrophage; amphotericin B induced
orf19.3707	YHB1	1.39525	1.45264	0.0079913	0.0228467	UP	Nitric oxide dioxygenase; acts in nitric oxide scavenging/detoxification; role in virulence in mouse; not essential for viability; similar to S. cerevisiae Yhb1p; transcription activated by NO, macrophage interaction; hyphal downregulated
orf19.4216		1.41207	1.38754	0.00393943	0.00544823	UP	Predicted ORF in Assemblies 19, 20 and 21; decreased expression in hyphae compared to yeast-form cells; transcription is increased in populations of cells exposed to fluconazole over multiple generations
orf19.4393	CIT1	1.42736	1.37737	0.00184402	0.0199175	UP	Protein described as citrate synthase; soluble protein in hyphae; biofilm induced; expression greater in high iron; upregulated upon phagocytosis; Hog1p-downregulated; regulated by Efg1p under yeast-form but not hyphal growth conditions
orf19.4765	PGA6	1.54494	1.48191	0.00122848	0.089739	UP	Putative GPI-anchored cell-wall protein of unknown function; similar to S. cerevisiae Ccw12p/Ylr110cp; transcriptionally regulated by iron; expression greater in high iron; upregulated upon Als2p depletion
orf19.1264	CFL2	1.67602	1.32188	0.00474362	0.0060231	UP	Iron utilization protein; similar to an S. cerevisiae oxidoreductase, Ynr060Wp; regulated by Sfu1p, Nrg1p, Tup1p, Rim101p; alkaline, low iron, fluphenazine, ciclopirox olamine, flucytosine, induced; caspofungin, amphotericin B repressed
orf19.5735.3		1.71043	1.55852	0.00544823	0.0690868	UP	ORF Predicted by Annotation Working Group
orf19.4688	DAG7	1.81931	1.74156	0.00633675	0.0136386	UP	Predicted ORF in Assemblies 19, 20 and 21; mutation confers hypersensitivity to toxic ergosterol analog; a-specific transcription; alpha-factor induced
orf19.4211	FET3	2.39907	0.617833	0.000196122	0.825012	UP	Multicopper oxidase; required for growth under low-iron conditions; null mutant shows decreased prostaglandin E2 production; functional homolog of S. cerevisiae Fet3p; ketoconazole, caspofungin, amphotericin B repressed
orf19.535	RBR1	4.24708	4.22704	1.58466e-06	2.36519e-06	UP	Glycosylphosphatidylinositol (GPI)-anchored cell wall protein required for filamentous growth at acidic pH; expression is repressed by Rim101p and activated by Nrg1p
orf19.4026	HIS1	5.60524	5.40796	5.00118e-07	5.3895e-07	UP	ATP phosphoribosyl transferase; enzyme of histidine biosynthesis; fungal-specific (no human, murine homolog); upregulated in biofilm; acid upregulated/alkaline downregulated by Rim101p; regulated by Gcn2p, Gcn4p; strain CA9 is a his1 mutant
Column descriptions
Gene ID: The C. albicans gene ID was obtained from the Candida Genome Database (http://www.candidagenome.org/).
Gene Name: the gene names are taken from the Candida Genome Database.
LogFC: Average log Fold change from replicate arrays for each of two probes per gene
P value: P value associated with each probe
Description: descriptions are derived from the Candida Genome Database.
