# Supplementary material for: Conserved and Divergent Roles of Bcr1 and CFEM Proteins in Candida parapsilosis and Candida albicans
Source: PLoS One. 2011 Dec 1;6(12):e28151. doi: 10.1371/journal.pone.0028151 (PMC3228736; doi:10.1371/journal.pone.0028151)
Supplement: Table S3 — C. parapsilosis genes with differential expression in low iron at 37 degrees. (XLS) [file pone.0028151.s004.xls]

## Sheet: Sheet1
Table S3. C. parapsilosis genes with differential expression in low iron at 37 degrees.
Cpar ID	CPAG ID	CPAR2 ID	C.a Ortholog	Gene Name	logFC1	logFC2	Pvalue1	Pvalue2	Regulation	Description
cpar2673					-1.47311	-1.55729	0.00041716	0.00057246	DOWN	Possible error in annotation
cpmt15				NAD1	-1.29944	-1.47773	0.000110245	0.000388743	DOWN	NADH dehydrogenase subunit 1
cpmt13				ATP9	-1.31302	-1.41054	0.000121689	0.000606461	DOWN	ATP synthase subunit 9
cpmt17				NAD4L	-1.47526	-1.39839	0.000525797	0.00367412	DOWN	NADH dehydrogenase subunit 4L
cpmt14					-1.41188	-1.3981	0.000137669	0.00051543	DOWN	NADH dehydrogenase subunit 6
cpar3855	CPAG_00092	CPAR2_400040	orf19.4697	MDN1	-1.20944	-1.37964	0.0088194	0.0187777	DOWN	Putative midasin, a very large dynein-related AAA-type ATPase
cpmt8				COX1	-1.34918	-1.36538	0.000589361	0.00129745	DOWN	hypothetical protein, putative reverse
cpmt5				ORF1	-1.32436	-1.36356	0.00171867	0.00207586	DOWN	putative endonuclease partial 5'
cpar2674					-1.40011	-1.35858	6.91e-05	0.000409423	DOWN	Possible error in annotation
cpar3318					-1.62933	-1.35765	0.00349312	0.0123925	DOWN	Possible error in annotation
cpmt7				COX1	-0.79355	-1.34778	0.000358226	0.00051543	DOWN	cytochrome oxidase subunit 1
cpmt4				CYTB	-1.5351	-1.33338	0.000371776	0.00171867	DOWN	putative RNA maturase partial 5'
cpar749	CPAG_00933	CPAR2_108370	orf19.4527	HGT1	-1.26214	-1.32716	9.92e-07	3.76e-06	DOWN	High-affinity glucose transporter, member of major facilitator superfamily
cpar2680					-1.21199	-1.3049	0.00104552	0.00232009	DOWN	Possible error in annotation
cpmt9				COX1	-1.31805	-1.26986	0.00213963	0.0035037	DOWN	hypothetical protein, putative reverse
cpar2681					-1.19736	-1.26773	0.000313308	0.0008552	DOWN	Possible error in annotation
cpmt6				COX2	-1.21255	-1.25698	0.000893944	0.00105915	DOWN	cytochrome oxidase subunit 2
cpar2677					-1.33515	-1.2525	0.000388743	0.00275347	DOWN	Possible error in annotation
cpar2675					-1.3668	-1.24473	0.000102635	0.0012032	DOWN	Possible error in annotation
cpar2086	CPAG_05099	CPAR2_405240	orf19.6948	CCC1	-1.1881	-1.21926	4.59e-08	1.1e-07	DOWN	Predicted manganese transporter
cpmt18				NAD5	-1.52863	-1.2088	0.000656089	0.0162399	DOWN	NADH dehydrogenase subunit 5
cpmt16				COX3	-1.43451	-1.20866	0.000262683	0.00337245	DOWN	cytochrome oxidase subunit 3
cpar1297					-1.2369	-1.1919	0.00098732	0.00297809	DOWN	Possible error in annotation
cpar1145*	CPAG_00165*	CPAR2_701490	orf19.7298	CHS2	-1.23296	-1.18219	0.0335172	0.0479968	DOWN	Chitin synthase; fungal-specific
cpar2679					-1.21994	-1.18196	0.00191368	0.00296237	DOWN	Possible error in annotation
cpmt3				CYTB	-1.36089	-1.17739	0.00173967	0.00241383	DOWN	apocytochrome b
cpmt12				NAD4	-1.19472	-1.17	0.000155529	0.000481793	DOWN	NADH dehydrogenase subunit 4
cpmt20				ATP6	-1.42885	-1.15727	0.00179065	0.00275681	DOWN	ATP synthase subunit 6
cpmt19				ATP8	-1.39545	-1.10783	0.00162884	0.0157988	DOWN	ATP synthase subunit 8
cpar2682					-1.12696	-1.09311	0.00328721	0.0182166	DOWN	Possible error in annotation
cpmt1				NAD3	-1.08805	-1.08823	0.00192836	0.00208208	DOWN	NADH dehydrogenase subunit 3
cpar2676					-1.35382	-1.08249	0.000613255	0.00877169	DOWN	Possible error in annotation
cpar3854	CPAG_00091				-1.2045	-1.08013	0.010473	0.0369205	DOWN	Possible error in annotation
cpar2678	CPAG_00238				-1.15471	-1.06207	0.000142621	0.000268403	DOWN	Possible error in annotation
cpar5347	CPAG_03785	CPAR2_603050	cpar5347		-1.1508	-1.04431	1.1e-09	2.57e-08	DOWN	Predicted protein
cpar80	CPAG_04289	CPAR2_700810	orf19.4869	SFU1	-1.13778	-1.03663	2.52e-08	7.14e-07	DOWN	Transcriptional regulator of iron-responsive genes; represses some iron utilization genes when iron is present; has two GATA1-like zinc fingers separated by Cys-rich iron-sensing region
cpar5074	CPAG_01313	CPAR2_802720	orf19.3232		-0.624235	-1.02966	0.00155765	0.00520896	DOWN	Putative transporter
cpar1383	CPAG_00436	CPAR2_601710	orf19.5521	ISA1	-1.07712	-1.02481	4.32e-09	2.19e-06	DOWN	Possibe role in iron-sulfur cluster biogenesis or cytoplasm-to-mitochondrion iron transport; expression greater in high iron on C. albicans
cpar3319	CPAG_00035				-1.32696	-1.01247	0.0131269	0.0335366	DOWN	Possible error in annotation
cpmt11				ORF6	-1.25841	-0.969628	0.00381069	0.0191151	DOWN	putative endonuclease partial 5'
cpmt10				ORF5	-1.10779	-0.946843	0.00312496	0.0179311	DOWN	putative endonuclease partial 5'
cpar2390	CPAG_01956	CPAR2_207780	orf19.6229	CAT1	-0.873029	-0.892252	2.2e-05	0.00018484	DOWN	Catalase; role in resistance to oxidative stress
cpar3896	CPAG_04381	CPAR2_800360	orf19.7498	LEU1	-0.943931	-0.865304	1.51e-07	5.4e-06	DOWN	Protein described as 3-isopropylmalate dehydratase
cpmt2				NAD2	-0.901038	-0.864181	0.010473	0.0248938	DOWN	NADH dehydrogenase subunit 2
cpar4080	CPAG_05545	CPAR2_203550	orf19.5282		-0.876887	-0.85896	9.46e-06	0.000243539	DOWN	Hap43-repressed gene in C. albicans
cpar5532					-0.955996	-0.857361	0.0224634	0.0335476	DOWN	Possible error in annotation
cpar1434					-0.840833	-0.855849	0.0420516	0.0596224	DOWN	Possible error in annotation
cpar1427					-0.720527	-0.797369	1.03e-05	1.56e-05	DOWN	Possible error in annotation
cpar5577	CPAG_02505	CPAR2_100130	orf19.4040	ILV3	-0.693354	-0.767839	0.000700909	0.00116352	DOWN	Putative dihydroxyacid dehydratase; fungal-specific (no human or murine homolog)
cpar228	CPAG_04099	CPAR2_204580	orf19.637	SDH2	-0.67579	-0.734855	9.22e-05	0.000165675	DOWN	Succinate dehydrogenase, Fe-S subunit
cpar4955	CPAG_04977	CPAR2_107330	orf19.2460		-0.73082	-0.730883	0.000861899	0.00132602	DOWN	Predicted ORF
cpar2088	CPAG_05101	CPAR2_405260	orf19.7374	CTA4	-0.644613	-0.721925	2.96e-07	1.76e-05	DOWN	Predicted transcription factor involved in response to nitric oxide
cpar5594	CPAG_02522	CPAR2_100300	orf19.4335	TNA1	-0.746308	-0.720973	1.12e-05	2.51e-05	DOWN	Putative nicotinic acid transporter; fungal-specific (no human or murine homolog)
cpar3239	CPAG_03903	CPAR2_301150	orf19.6489	FMP45	-0.648719	-0.689809	1.53e-05	0.000358226	DOWN	Protein induced during the mating process in C. albicans
cpar3303	CPAG_03966	CPAR2_301790	orf19.6273		-0.617276	-0.682877	1.52e-05	2.61e-05	DOWN	Predicted ORF
cpar3387	CPAG_01777	CPAR2_102830	orf19.238	CCP1	-0.790537	-0.680442	7.29e-07	1.52e-05	DOWN	Similar to cytochrome-c peroxidase N terminus
cpar1586	CPAG_01819	CPAR2_803850			-0.610489	-0.676459	0.00124192	0.00377628	DOWN	Putative catalase
cpar5700	CPAG_04703	CPAR2_702930			-0.602398	-0.669003	2.93e-05	0.000704171	DOWN	Predicted protein
cpar2109	CPAG_05121	CPAR2_405470	orf19.5975		-0.646592	-0.653185	0.00417205	0.0601288	DOWN	Putative transcription factor with zinc finger DNA-binding motif
cpar744					-0.605894	-0.647958	0.0299703	0.0333377	DOWN	Possible error in annotation
cpar2734	CPAG_03109	CPAR2_210610	orf19.2337	ALP1	-0.618831	-0.647572	0.000225892	0.000641098	DOWN	Putative high-affinity basic amino acid permease; fungal-specific (no human or murine homolog)
cpar113	CPAG_04323	CPAR2_701140	orf19.6594	PLB3	-0.583253	-0.640898	0.000635919	0.00281708	DOWN	Putative secreted phospholipase B; similar to S. cerevisiae Plb3p;
cpar354	CPAG_01589	CPAR2_407200	orf19.1783	YOR1	-0.638425	-0.631282	1.43e-05	4.08e-05	DOWN	Protein similar to S. cerevisiae Yor1p, which is a plasma membrane transporter of the ATP-binding cassette (ABC) family involved in resistance to aureobasidin A
cpar5337	CPAG_03775	CPAR2_603150	orf19.86		-0.647295	-0.618546	0.000250273	0.00109006	DOWN	Protein described as glutathione peroxidase
cpar1712	CPAG_03692	CPAR2_104830	orf19.4099	ECM17	-0.494257	-0.616392	0.00051543	0.00372842	DOWN	Predicted enzyme of sulfur amino acid biosynthesis; putative role in regulation of cell wall biogenesis
cpar913	CPAG_03445	CPAR2_703950	orf19.769	IFE1	-0.689895	-0.616156	4.53e-05	0.00073236	DOWN	Similar to S. cerevisiae Yal061wp, which is a putative polyol dehydrogenase
cpar5246	CPAG_00481	CPAR2_101680	orf19.3707	YHB1	-0.658603	-0.606431	0.00312338	0.00372842	DOWN	Nitric oxide dioxygenase; acts in nitric oxide scavenging/detoxification
cpar2950	CPAG_05287	CPAR2_500390	orf19.2770.1	SOD1	-0.703617	-0.60354	1.66e-07	1.86e-05	DOWN	Cytosolic copper- and zinc-containing superoxide dismutase
cpar3930	CPAG_04415	CPAR2_800720	orf19.2602	OPT1	-0.67639	-0.603443	0.000263518	0.00029773	DOWN	Oligopeptide transporter; transports 3-to-5-residue peptides
cpar704	CPAG_02122	CPAR2_206630	orf19.3544		-0.635835	-0.593626	4.1e-05	0.000134569	DOWN	Predicted protein
cpar4657	CPAG_03284	CPAR2_805040	orf19.4886		-0.614714	-0.588338	0.000173302	0.00083917	DOWN	Putative adhesin-like protein; Hap43p-repressed gene in C. albicans
cpar339	CPAG_04210	CPAR2_205700	orf19.6385	ACO1	-0.669761	-0.583552	0.0070825	0.0308356	DOWN	Protein described as aconitase
cpar2231	CPAG_05242	CPAR2_406690	orf19.2252		-0.725887	-0.58179	0.000672582	0.0152115	DOWN	Predicted ORF
cpar5130		CPAR2_801790	orf19.4936.1		-0.605516	-0.577741	0.000543353	0.0022049	DOWN	Predicted protein
cpar232	CPAG_04103	CPAR2_204620	orf19.720	GST3	-0.61021	-0.551803	0.00116722	0.00702946	DOWN	Putative glutathione S-transferase
cpar2832	cpar2832	CPAR2_602680	orf19.3448		-0.766178	-0.547103	0.000181257	0.14764	DOWN	Predicted ORF
cpar1189	CPAG_02708	CPAR2_602410	orf19.3443	OYE2	-0.657723	-0.541086	0.000794119	0.00150048	DOWN	Putative NAPDH dehydrogenase; fungal-specific (no human or murine homolog)
cpar1854	CPAG_00197	CPAR2_808370	orf19.6484		-0.624841	-0.54107	0.000589361	0.00314971	DOWN	Predicted ORF
cpar3157	CPAG_00776	CPAR2_211130	orf19.792		-0.709763	-0.528679	0.00811877	0.116489	DOWN	Predicted protein
cpar4380	CPAG_01176	CPAR2_404110	cpar4380		-0.709183	-0.51348	0.00533553	0.00941927	DOWN	Predicted member of Hyr/Iff family
cpar4559	CPAG_00107	CPAR2_105760	orf19.6070	ENA2	-0.6759	-0.503839	0.00284788	0.0213803	DOWN	Protein described as sodium transporte
cpar5222	CPAG_02812	CPAR2_104400	orf19.2237	SPR1	-0.626234	-0.479552	0.0358363	0.0930378	DOWN	Putative GPI-anchored protein
cpar3029	CPAG_05366	CPAR2_501180	orf19.2871	SDH12	-0.591979	-0.470978	0.00140461	0.0127922	DOWN	Protein with similarity to S. cerevisiae SDH1, which is a flavoprotein subunit of succinate dehydrogenase
cpar4300	CPAG_00418				-0.603004	-0.467681	0.0179311	0.217271	DOWN	Possible error in annotation
cpar4678	CPAG_02571				-0.620814	-0.406411	0.0454054	0.185258	DOWN	Possible error in annotation
cpar181	CPAG_00231	CPAR2_108220			-0.626243	-0.315886	0.0372384	0.310326	DOWN	Putative glucose transporter of the major facilitator superfamily
cpar3497	CPAG_04029	CPAR2_401840			-0.665092	-0.298842	0.0448821	0.127683	DOWN	Predicted protein
cpar1239					-0.698943	-0.277232	0.010375	0.554923	DOWN	Possible error in annotation
cpar346	CPAG_01581	CPAR2_407280	orf19.1370		-0.711096	-0.142802	0.0319724	0.663321	DOWN	Predicted protein
cpar956	CPAG_03486	CPAR2_703530	orf19.7140		0.609337	0.515099	9.46e-06	0.000715797	UP	Putative catechol o-methyltransferase
cpar5643	CPAG_02569	CPAR2_100830	orf19.3932.1		0.592487	0.540906	0.000277467	0.00343999	UP	Predicted protein
cpar1625	CPAG_03606	CPAR2_105740			0.669701	0.542043	1.07e-05	0.000460263	UP	Predicted protein
cpar5243	CPAG_02833	CPAR2_104610	orf19.23	RTA3	0.646791	0.555648	4.29e-07	0.00297572	UP	Similar to S. cerevisiae Rta1p (role in 7-aminocholesterol resistance) and Rsb1p (flippase); putative membrane protein; putative drug-responsive regulatory site
cpar3264	CPAG_03928	CPAR2_301400	orf19.7021	GPH1	0.604237	0.584164	0.000613255	0.00340562	UP	Putative glycogen phosphorylase
cpar2556	CPAG_03369	CPAR2_303130		NIT1	0.638161	0.585066	3.12e-06	3.93e-05	UP	Putative nitrilase, member of the nitrilase branch of the nitrilase superfamily
cpar1635	CPAG_03615	CPAR2_105640	orf19.756	SAP7	0.507293	0.58953	0.00213963	0.00509362	UP	Member of the secreted aspartyl proteinase family
cpar2875	CPAG_00623	CPAR2_300130	orf19.7112	FRP2	0.728868	0.648374	0.000656089	0.00712938	UP	Protein described as ferric reductase
cpar4274	CPAG_00392	CPAR2_300590			1.15679	0.669854	5.48e-08	6.29e-06	UP	Predicted multidrug efflux pump, major facilitator superfamily (MFS)
cpar3274	CPAG_03938	CPAR2_301500	orf19.7068	MAC1	0.823803	0.67281	3.37e-07	0.000180493	UP	Putative transcriptional regulator of CTR1, which encodes a copper transporter
cpar5729	CPAG_04730	CPAR2_702640	orf19.6586		0.580857	0.673168	0.0236642	0.0399502	UP	Predicted protein, Hap43-repressed in C. albicans
cpar5468	CPAG_02072	CPAR2_804790	orf19.4897		1.13959	0.680837	3.57e-07	1.32e-06	UP	Predicted non-classical phosphatidylinositol transfer protein (PITP)
cpar2214	CPAG_05225	CPAR2_406520	orf19.2270	SMF12	0.742028	0.695464	1.25e-05	0.00073236	UP	Putative sterol esterase
cpar1107	CPAG_04622	CPAR2_213770	orf19.2012	NOT3	0.479631	0.728517	0.00373768	0.044662	UP	Protein with similarity to Not5p, putative transcriptional regulator
cpar1819	CPAG_01679	CPAR2_805800	orf19.7445	VID24	0.801278	0.750451	1.49e-07	3.48e-05	UP	Putative peripheral membrane protein located at Vid (vacuole import and degradation) vesicles
cpar1630	CPAG_03610	CPAR2_105690	orf19.6073	HMX1	0.841804	0.76885	5.16e-06	1.32e-05	UP	Heme oxygenase; acts in utilization of hemin iron
cpar860	CPAG_01899	CPAR2_209090	orf19.681	HAP43	0.902649	0.779558	4.53e-05	5.92e-05	UP	CCAAT-binding factor (CBF)-dependent transcription factor required for iron-limitation response; similar to transcription factor AP-1
cpar4276	CPAG_00394	CPAR2_300570			0.713693	0.799403	6.79e-05	0.000287024	UP	Predicted protein
cpar1041	CPAG_04556	CPAR2_213090	orf19.2050	TGL1	0.762759	0.802228	6.99e-06	1.25e-05	UP	Predicted ORF in Assemblies 19, 20 and 21
cpar4640	CPAG_03267	CPAR2_805220	orf19.4743	AFG1	0.773572	0.81168	9.42e-06	0.00133207	UP	Similar to S. cerevisiae Afg1p, which is a putative mitochondrial ATPase of the AAA family
cpar4723	CPAG_02615	CPAR2_102410	orf19.242	SAP8	0.91489	0.821751	1.05e-07	1.38e-05	UP	Secreted aspartyl proteinase
cpar4272	cpar4272	CPAR2_300610			0.84778	0.831732	1.29e-05	2.56e-05	UP	Predicted protein
cpar4834	CPAG_04854	CPAR2_106120	orf19.3669	SHA3	0.853107	0.836879	1.8e-06	0.000802659	UP	Protein similar to S. cerevisiae Sha3p, which is a serine/threonine kinase involved in glucose transport; transposon mutation affects filamentous growth; fluconazole-induced; ketoconazole-repressed; induced in response to alpha pheromone
cpar2406	CPAG_01240	CPAR2_206870	orf19.6249	HAK1	0.942275	0.856962	1.86e-05	5.59e-05	UP	Putative potassium transporter; similar to Schwanniomyces occidentalis Hak1p;
cpar2686	CPAG_03064	CPAR2_210130	orf19.3537	SRX1	0.804841	0.870521	3.99e-07	2.6e-06	UP	Putative sulfiredoxin
cpar1852	CPAG_00195	CPAR2_808350	orf19.6487		0.8009	0.884552	9.46e-06	3.01e-05	UP	Putative LDG family member
cpar3487	CPAG_04019	CPAR2_401740	orf19.1415	FRE10	1.01032	0.904838	0.000109221	0.00372842	UP	Major cell-surface ferric reductase under low-iron conditions
cpar121	CPAG_04331	CPAR2_701220	orf19.7313	SSU1	0.921072	0.927706	8.13e-08	1.6e-07	UP	Protein similar to S. cerevisiae Ssu1p sulfite transport protein
cpar2557	CPAG_03370	CPAR2_303120	orf19.4328	CCC2	0.878622	0.938599	1.5e-07	4.32e-06	UP	Copper-transporting P-type ATPase of Golgi; required for wild-type iron assimilationin C. albicans
cpar4000	CPAG_04485	CPAR2_801430	orf19.3753	SEF1	0.912389	0.959974	9.08e-07	1.01e-06	UP	Putative iron-dependent activator; transcription is negatively regulated by Sfu1p and positively regulated by Tbf1p in C. albicans
cpar2808	CPAG_01002	CPAR2_103350	orf19.335		0.980257	0.964689	2.3e-06	5.26e-05	UP	Hap43-induced gene in C. albicans
cpar93	CPAG_04301	CPAR2_700940	orf19.4773	AOX2	1.11513	0.968983	9.42e-05	0.000402151	UP	Alternative oxidase; involved in cyanide-resistant respiratory pathway that is absent from S. cerevisiae
cpar4273	CPAG_00391	CPAR2_300600			1.16177	1.04319	3.56e-09	3.9e-09	UP	Predicted multidrug efflux pump, major facilitator superfamily (MFS)
cpar3411					1.00808	1.06687	1.18e-08	1.55e-07	UP	Possible error in annotation
cpar3425	CPAG_01642	CPAR2_300770	orf19.7148	TPO2	1.31622	1.26261	2.15e-11	3.9e-09	UP	Putative polyamine transport protein; fungal-specific (no human or murine homolog)
cpar1452	cpar1452				1.41754	1.29586	1.56e-10	2.88e-06	UP	Possible error in annotation
cpar2944	CPAG_05284	CPAR2_500320			1.4345	1.37919	7.62e-09	1.05e-07	UP	Predicted protein
cpar2487	CPAG_02011	CPAR2_100840			1.3898	1.39296	1.55e-07	1.13e-06	UP	Predicted protein
cpar3339	CPAG_00842	CPAR2_403380	orf19.2671		0.76533	1.51111	2.19e-06	9.46e-06	UP	Predicted ORF
cpar3849	CPAG_02488	CPAR2_407950	orf19.5334	CTH1	1.63428	1.59487	2.49e-09	1.84e-08	UP	mRNA-binding protein expressed during iron starvation in S. cerevisiae
cpar122	CPAG_04332	CPAR2_701230	orf19.7314	CDG1	1.51263	1.6715	4.59e-08	8.21e-07	UP	Protein described as similar to cysteine dioxygenases
cpar1502	CPAG_02998	CPAR2_200970	orf19.7336		1.77313	1.71327	8.15e-09	2.25e-07	UP	Predicted membrane transporter, member of the drug:proton antiporter (14 spanner) (DHA2) family, major facilitator superfamily (MFS)
cpar4327	CPAG_02862	CPAR2_807390	orf19.5952		1.72723	1.77674	9.42e-08	2.19e-06	UP	Predicted ORF, induced by Hap43 in C. albicans
cpar2874	CPAG_00622	CPAR2_300120	orf19.7114	CFEM6	1.97859	1.93498	2.15e-05	0.000124344	UP	Member of CFEM family
cpar4148	cpar4148	CPAR2_202870			1.84683	1.94007	1.35e-07	3.18e-07	UP	Predicted protein
cpara5830_part					2.71183	2.23692	1.16e-08	4.41e-05	UP	Possible error in annotation
cpar5294	CPAG_03730	CPAR2_603590	orf19.4212	FET99	2.97617	2.25856	8.08e-11	9.06e-09	UP	Protein of multicopper oxidase family; similar to S. cerevisiae Fet3p
cpar5353	CPAG_03792	CPAR2_602990	orf19.3646	CTR1	2.10787	2.39088	5.19e-12	1.79e-11	UP	Putative copper transporter; probably multimeric
cpar2687	CPAG_03065	CPAR2_210140	orf19.3538	FRE9	2.29362	2.4041	3.09e-08	3.17e-08	UP	Protein similar to ferric reductase Fre10p
cpar2282	CPAG_01229	CPAR2_210100	orf19.4802	FTH1	2.5394	2.56315	1.32e-10	8.99e-10	UP	Putative high affinity iron transporter for intravacuolar stores of iron
cpar2945		CPAR2_500330			3.05908	2.76995	1.51e-14	1.39e-13	UP	Similar to superoxide dismutase (SOD1)
cpar1404	CPAG_01057	CPAR2_208430	orf19.5063	COI1	2.79781	2.7757	1.71e-13	6.02e-13	UP	Predicted sectreted protein; ciclopirox olamine induced and regulated by Hap43 in C. albicans.
cpar1326	CPAG_02388	CPAR2_402900	orf19.5635	CFEM3	3.0519	2.78069	3.44e-08	1.52e-05	UP	Member of CFEM family
cpar4598	CPAG_03224	CPAR2_805630		FTR1	3.32013	2.89839	3.26e-11	4.87e-09	UP	High affinity iron permease
cpar1325	CPAG_02387	CPAR2_402910		CFEM2	3.69552	3.26781	2.07e-09	1.2e-08	UP	Member of CFEM family
cpar4275	CPAG_00393	CPAR2_300580			3.58083	3.41534	1.56e-10	1.56e-10	UP	Protein with similarity to ferric reductases (FRE7)
cpar1040	CPAG_04555	CPAR2_213080	orf19.2062	SOD4	3.56971	3.70268	1.51e-14	1.6e-14	UP	Copper- and zinc-containing superoxide dismutase
cpar4271	CPAG_00390	CPAR2_300620	orf19.7077	FRE7	3.62792	3.71975	1.08e-12	1.72e-10	UP	Protein with similarity to ferric reductases (FRE7)
cpar4270	CPAG_00389	CPAR2_300630			4.97181	4.87375	1.51e-14	5.42e-11	UP	Protein with similarity to ferric reductases (FRE7)
Column descriptions
Cpar ID: gene designations are derived from an in-house annotation (Rossignol et al, 2009, Eukaryot Cell 8:8850)
CPAG ID: CPAG gene designations derive from an annotation of the C. parapsilosis genome by the Broad Institute (Butler et al, 2009, Nature 459:657)
CPAR2 ID: gene designations are derived from a recent in-house re-annotation (Guida et al, submitted)
LogFC: Average log Fold change from replicate arrays for each of two probes per gene
P value: P value associated with each probe
C.a Ortholog: The C. albicans ortholog was obtained from the Candida Genome Database (http://www.candidagenome.org/).
GENE NAME: the gene names are taken from the Candida Genome Database or from other sources.
DESCRIPTION: descriptions are derived from the Candida Genome Database.
