# Supplementary material for: Conserved and Divergent Roles of Bcr1 and CFEM Proteins in Candida parapsilosis and Candida albicans
Source: PLoS One. 2011 Dec 1;6(12):e28151. doi: 10.1371/journal.pone.0028151 (PMC3228736; doi:10.1371/journal.pone.0028151)
Supplement: Table S4 — Genes in intersection of expression profiles in Figure 2A . (XLS) [file pone.0028151.s005.xls]

## Sheet: overlap
Table S4. Genes in intersection of expression profiles from Fig. 2A.
C. albicans ORF	LogFC Ca (FBS)	logFC Ca (Spider)	logFC Cp (FBS)	gene
orf19.5636	-3.97437	-2.36545	-3.92235	RBT5
orf19.723	-2.6934	-1.90008	-1.19129	BCR1
orf19.716	-2.45093	-1.53687	3.67229	IPF15781
orf19.4688	1.81931	1.02092	1.69417	DAG7
orf19.1816	-2.67494	-1.21505		ALS3
orf19.3374	-1.95038	-2.65459		ECE1
orf19.7610	-1.16302	-0.472147		PTP3
orf19.1264	1.67602	0.509393		CFL2
orf19.265	-2.98914		3.36502
orf19.5634	-2.35461		-1.38577	FRP1
orf19.4335	-2.25471		2.04726	TNA1
orf19.3801	-2.12289		1.24258	FAV1
orf19.7469	-1.52929		0.995482	ARG1
orf19.2990	-1.47734		1.57963	XOG1
orf19.4211	2.39907		-1.03228	FET3
orf19.4026	5.60524		1.12655	HIS1
orf19.1120		1.12973	1.64978	FAV2
orf19.1358		0.351194	1.25057	GCN4
orf19.1930		2.06817	-2.23558	CFL5
orf19.3219		-0.705312	-1.16093	IPF14538
orf19.348		0.699428	1.49708	IPF1505
orf19.3740		1.24289	1.77362	PGA23
orf19.5710		−0.574103806	1.09041
orf19.6000		−0.922276148	2.16178	CDR1
orf19.6285		-0.449135	0.968359	GLC7
orf19.756		1.72259	1.60136	SAP7

## Sheet: Sheet1
ORF	CA-DING	CA-NOBILE	CP-DING
orf19.5636	-3.97437	-2.36545	-3.92235
orf19.5635			-3.74439
orf19.7114			-2.56209
orf19.1930			-2.23558
orf19.6993			-1.92067
orf19.2896			-1.90142
orf19.1275			-1.87145
orf19.1189			-1.74714
orf19.3997			-1.63855
orf19.7219			-1.63396
orf19.2877			-1.622
orf19.734			-1.60503
orf19.4773			-1.59468
orf19.5267			-1.59154
orf19.4530.1			-1.46498
orf19.5634	-2.35461		-1.38577
orf19.4716			-1.37787
orf19.2013			-1.36279
orf19.6065			-1.3594
orf19.6224			-1.34975
orf19.5063			-1.30715
orf19.2608			-1.30001
orf19.4450.1			-1.2807
orf19.6937			-1.27968
orf19.675			-1.26287
orf19.11			-1.19892
orf19.723	-2.6934		-1.19129
orf19.7043.1			-1.18136
orf19.3219		-0.705312	-1.16093
orf19.828			-1.13612
orf19.780			-1.11809
orf19.1449			-1.1134
orf19.6919			-1.1132
orf19.3656			-1.10213
orf19.7602			-1.09111
orf19.5291			-1.09105
orf19.2201			-1.08968
orf19.3888			-1.08801
orf19.3139			-1.08281
orf19.4737			-1.06384
orf19.4255			-1.05826
orf19.3608			-1.0496
orf19.7216			-1.03993
orf19.4211	2.39907		-1.03228
orf19.2270			-1.03103
orf19.6687			-1.02925
orf19.2966			-1.01874
orf19.953.1			-1.00786
orf19.1544			-1.00306
orf19.2897			-1.00067
orf19.1153			-0.999925
orf19.5130			-0.996281
orf19.5250			-0.988261
orf19.7336			-0.982454
orf19.7163			-0.933877
orf19.5952			-0.892092
orf19.6630			-0.882774
orf19.5323			-0.833475
orf19.3984			0.867785
orf19.2638			0.875156
orf19.5710			0.895313
orf19.1168			0.921901
orf19.1236			0.922891
orf19.6086			0.922974
orf19.1108			0.928688
orf19.6285		-0.449135	0.968359
orf19.288			0.986401
orf19.2210			0.989135
orf19.7469	-1.52929		0.995482
orf19.1721			0.998336
orf19.4223			1.00507
orf19.3249			1.0069
orf19.3674			1.01035
orf19.4337			1.01039
orf19.730			1.01227
orf19.5425			1.01286
orf19.7224			1.01845
orf19.829			1.01895
orf19.7518			1.02146
orf19.5243			1.02915
orf19.1217			1.03178
orf19.825			1.03216
orf19.5133			1.03419
orf19.4906			1.036
orf19.1509			1.0414
orf19.1297			1.04165
orf19.4433			1.04555
orf19.5867			1.04692
orf19.3294			1.04736
orf19.2694			1.05563
orf19.7106			1.06112
orf19.5720			1.06141
orf19.1295			1.06406
orf19.59			1.08322
orf19.4347			1.09247
orf19.4771			1.09416
orf19.5280			1.09884
orf19.2157			1.10115
orf19.4650			1.10452
orf19.6903			1.11086
orf19.2160			1.11202
orf19.6514			1.11321
orf19.2407			1.1201
orf19.4026	5.60524		1.12655
orf19.1828			1.13648
orf19.4281			1.14635
orf19.1378			1.14709
orf19.1223			1.15326
orf19.4754			1.16359
orf19.3221			1.1723
orf19.1361			1.17678
orf19.6046			1.183
orf19.3618			1.18367
orf19.2886			1.18736
orf19.7451			1.1883
orf19.2560			1.1884
orf19.7655			1.19194
orf19.7534			1.19255
orf19.7214			1.1957
orf19.7646			1.19766
orf19.1375			1.19861
orf19.3841			1.19966
orf19.1066			1.19981
orf19.23			1.20175
orf19.1914			1.20589
orf19.3928			1.20725
orf19.4061			1.21788
orf19.5484			1.22203
orf19.6407			1.22379
orf19.6028			1.22568
orf19.2137			1.22631
orf19.5753			1.23123
orf19.5263			1.23194
orf19.3591			1.23503
orf19.5856			1.24194
orf19.3801	-2.12289		1.24258
orf19.1358			1.25057
orf19.6570			1.25529
orf19.3670			1.26218
orf19.851			1.26591
orf19.4907			1.26621
orf19.1388			1.27488
orf19.2649			1.27601
orf19.198			1.28294
orf19.1986			1.28519
orf19.3955			1.28921
orf19.4900			1.28939
orf19.3672			1.29545
orf19.7103			1.29581
orf19.5519			1.31108
orf19.4630			1.31332
orf19.4516			1.32457
orf19.3195			1.32592
orf19.6904			1.3305
orf19.4757			1.33165
orf19.6245			1.33716
orf19.3675			1.34075
orf19.7638			1.34391
orf19.1363			1.34524
orf19.4444			1.34692
orf19.3175			1.35809
orf19.1340			1.36878
orf19.5480			1.37049
orf19.4780			1.37315
orf19.2546			1.374
orf19.6702			1.37856
orf19.6180			1.37948
orf19.2138			1.39112
orf19.3740			1.39433
orf19.6527			1.40448
orf19.6844			1.40642
orf19.7519			1.41627
orf19.6209			1.42411
orf19.3770			1.44407
orf19.6691			1.4477
orf19.183			1.45542
orf19.6950			1.45975
orf19.5548			1.46369
orf19.385			1.46491
orf19.797			1.47531
orf19.5432			1.47565
orf19.4704			1.48157
orf19.2848			1.482
orf19.1162			1.48643
orf19.348		0.699428	1.49708
orf19.2970			1.50941
orf19.4040			1.5175
orf19.5305			1.51835
orf19.7297			1.52602
orf19.4446			1.53537
orf19.2196			1.54631
orf19.4012			1.54655
orf19.4513			1.54915
orf19.7064			1.55197
orf19.3931			1.5599
orf19.4833			1.56696
orf19.2765			1.57171
orf19.300			1.57209
orf19.4718			1.57233
orf19.5620			1.57863
orf19.5097			1.57948
orf19.2990	-1.47734		1.57963
orf19.5303			1.58591
orf19.341			1.58944
orf19.1517			1.59172
orf19.597			1.59389
orf19.1613			1.60065
orf19.756			1.60136
orf19.923			1.60337
orf19.1832			1.62124
orf19.2637			1.62492
orf19.5383			1.6366
orf19.1120		1.12973	1.64978
orf19.5639			1.66361
orf19.1559			1.67619
orf19.4873			1.69203
orf19.4688	1.81931	1.02092	1.69417
orf19.1789.1			1.71413
orf19.1959			1.73535
orf19.5877			1.76566
orf19.4110			1.78668
orf19.4060			1.78962
orf19.6994			1.80998
orf19.6500			1.82439
orf19.3099			1.85718
orf19.1235			1.89048
orf19.5094			1.90892
orf19.1584			1.91212
orf19.3722			1.91603
orf19.5505			1.96137
orf19.6586			1.96524
orf19.4177			1.97392
orf19.5621			2.01046
orf19.4335	-2.25471		2.04726
orf19.4550			2.06613
orf19.6324			2.07238
orf19.3980			2.07777
orf19.3142			2.12215
orf19.6852			2.13645
orf19.6000			2.16178
orf19.6484			2.17251
orf19.1815			2.17533
orf19.4239			2.20147
orf19.2988			2.36894
orf19.1867			2.37485
orf19.7098			2.43838
orf19.771			2.50968
orf19.5100			2.8315
orf19.276			2.84067
orf19.1996			2.88623
orf19.265	-2.98914		3.36502
orf19.715			3.43556
orf19.716	-2.45093	-1.53687	3.67229
orf19.4653	-4.14616
orf19.4654	-3.05262
orf19.85	-2.96219
orf19.84	-2.77031
orf19.1816	-2.67494
orf19.4655	-2.07529
orf19.3374	-1.95038
orf19.2060	-1.91495
orf19.4527	-1.74769
orf19.4459	-1.66672
orf19.6689	-1.57163
orf19.2457	-1.56024
orf19.246	-1.41822
orf19.700	-1.3958
orf19.4508	-1.29363
orf19.3810	-1.26805
orf19.1327	-1.20446
orf19.7610	-1.16302	-0.472147
orf19.4076	1.1172
orf19.6385	1.28372
orf19.2531	1.32329
orf19.1585	1.32759
orf19.3707	1.39525
orf19.4216	1.41207
orf19.4393	1.42736
orf19.4765	1.54494
orf19.1264	1.67602	0.509393
orf19.5735.3	1.71043
orf19.535	4.24708
orf19.4175		-1.91623
orf19.8342		-1.90008
orf19.12174		-1.73402
orf19.5637		-1.68715
orf19.12173		-1.65728
orf19.214		-1.42717
orf19.6079		-1.27879
orf19.1964		-1.14547
orf19.6996		-1.14276
orf19.3981		-1.13316
orf19.5333		-1.1192
orf19.6420		-1.10045
orf19.4622		-1.04591
orf19.7199		-1.04436
orf19.7392		-1.03769
orf19.6078		-1.00826
orf19.2943		-1.00361
orf19.4056		-1.00351
orf19.7404		-0.979695
orf19.467		-0.976667
orf19.7566		-0.958739
orf19.1772		-0.952515
orf19.5972		-0.941535
orf19.7922		-0.927984
orf19.7033		-0.900481
orf19.6856		-0.896635
orf19.139		-0.888443
orf19.10422		-0.865217
orf19.5980		-0.851046
orf19.1211		-0.844694
orf19.691		-0.841316
orf19.3446		-0.817831
orf19.2358		-0.814453
orf19.1473		-0.812215
orf19.3159		-0.80964
orf19.6834		-0.790586
orf19.24		-0.78721
orf19.5431		-0.763955
orf19.6772		-0.753693
orf19.73		-0.745342
orf19.4556		-0.741076
orf19.2337		-0.736229
orf19.575		-0.716841
orf19.7590		-0.709664
orf19.5912		-0.708232
orf19.11452		-0.704374
orf19.6833		-0.701962
orf19.4645		-0.701373
orf19.9891		-0.692657
orf19.2849		-0.682426
orf19.5792		-0.682023
orf19.1021		-0.678143
orf19.3701		-0.677493
orf19.2248		-0.67593
orf19.30		-0.660776
orf19.1944		-0.658686
orf19.7053		-0.655113
orf19.5994		-0.646692
orf19.1893		-0.639041
orf19.5693		-0.633296
orf19.4763		-0.627442
orf19.1326		-0.620795
orf19.815		-0.620321
orf19.5281		-0.618055
orf19.6100		-0.617412
orf19.12212		-0.614936
orf19.1317		-0.614019
orf19.2198		-0.611457
orf19.6885		-0.610646
orf19.7466		-0.600188
orf19.13821		-0.599271
orf19.1659		-0.593011
orf19.5123		-0.588642
orf19.10097		-0.585605
orf19.4966		-0.582459
orf19.8270		-0.581817
orf19.1685		-0.580629
orf19.763		-0.577443
orf19.657		-0.575476
orf19.13133		-0.574104
orf19.2149		-0.573879
orf19.3700		-0.569599
orf19.11970		-0.566533
orf19.4480		-0.563744
orf19.6444		-0.560488
orf19.4623		-0.555381
orf19.11797		-0.544689
orf19.1486		-0.542192
orf19.391		-0.535782
orf19.13064		-0.533897
orf19.4304		-0.533643
orf19.3874		-0.531585
orf19.3431		-0.529786
orf19.6197		-0.524624
orf19.7710		-0.524254
orf19.2272		-0.521648
orf19.4000		-0.517344
orf19.749		-0.517228
orf19.6806		-0.513187
orf19.1352		-0.512791
orf19.5293		-0.507291
orf19.9554		-0.506539
orf19.4657		-0.505922
orf19.6966		-0.502476
orf19.6968		-0.500046
orf19.3481		-0.499857
orf19.5641		-0.498411
orf19.6003		-0.497115
orf19.3706		-0.478911
orf19.5811		-0.461153
orf19.2909		-0.453185
orf19.4141		-0.448997
orf19.2928		-0.444038
orf19.10265		-0.435356
orf19.7051		-0.435264
orf19.3713		-0.430124
orf19.4521		-0.4297
orf19.7265		-0.429623
orf19.5777		-0.421834
orf19.3220		-0.421695
orf19.5258		-0.420984
orf19.7860		-0.41912
orf19.1701		-0.416706
orf19.5428		-0.415964
orf19.7762		-0.410466
orf19.5537		-0.407052
orf19.1531		-0.396138
orf19.2926		-0.394198
orf19.1956		-0.392581
orf19.2290		-0.390362
orf19.4929		-0.387364
orf19.4278		-0.38455
orf19.3311		-0.378225
orf19.10366		-0.376867
orf19.6198		-0.375525
orf19.7238		-0.369144
orf19.1784		-0.36805
orf19.3635		-0.367735
orf19.4562		-0.356723
orf19.6531		-0.35072
orf19.1718		-0.343986
orf19.2193		-0.338557
orf19.10042		-0.336714
orf19.556		-0.333591
orf19.10046		-0.317722
orf19.12155		-0.30498
orf19.1634		-0.290956
orf19.7066		-0.252818
orf19.5073		0.186886
orf19.5974		0.257004
orf19.1975		0.262098
orf19.813		0.276381
orf19.4617		0.28926
orf19.889		0.305206
orf19.7428		0.319629
orf19.7583		0.322418
orf19.5125		0.330025
orf19.884		0.331253
orf19.2050		0.334163
orf19.7330		0.337234
orf19.5254		0.33888
orf19.1418		0.33903
orf19.1561		0.341524
orf19.6373		0.344572
orf19.12698		0.346557
orf19.4411		0.363791
orf19.2965		0.365721
orf19.4723		0.377006
orf19.287		0.379561
orf19.5260		0.382584
orf19.3737		0.402249
orf19.7421		0.404469
orf19.4979		0.407791
orf19.13978		0.410698
orf19.2205		0.415429
orf19.3932		0.422511
orf19.593		0.425038
orf19.3399		0.430891
orf19.7656		0.435717
orf19.6773		0.437505
orf19.3093		0.438383
orf19.1862		0.44111
orf19.4125		0.448974
orf19.6039		0.458209
orf19.7288		0.465634
orf19.5642		0.471166
orf19.5691		0.48004
orf19.9218		0.485736
orf19.12194		0.488331
orf19.11227		0.490767
orf19.972		0.498219
orf19.5367		0.500958
orf19.8850		0.509167
orf19.7412		0.510448
orf19.7527		0.513747
orf19.7447		0.514005
orf19.4593		0.516646
orf19.3839		0.517923
orf19.4162		0.519485
orf19.13058		0.525487
orf19.9881		0.553077
orf19.7564		0.553138
orf19.7141		0.555058
orf19.1694		0.55696
orf19.3123		0.569754
orf19.5032		0.5734
orf19.5357		0.589465
orf19.4369		0.595466
orf19.2341		0.605244
orf19.4129		0.609187
orf19.7453		0.612372
orf19.3021		0.635438
orf19.1029		0.645306
orf19.9115		0.68179
orf19.4930		0.717545
orf19.7085		0.727484
orf19.2728		0.731489
orf19.3310		0.746481
orf19.5992		0.781005
orf19.944		0.797085
orf19.1819		0.851591
orf19.893		0.901565
orf19.4934		0.9153
orf19.2105		0.950957
orf19.3282		1.03997
orf19.4065		1.11375
orf19.1239		1.13147
orf19.11225		1.24289
orf19.935		1.4904
orf19.2766		1.87106
orf19.9486		2.06817
